# Supplementary material for: Auxin is a long-range signal that acts independently of ethylene signaling on leaf abscission in Populus
Source: Front Plant Sci. 2015 Aug 12;6:634. doi: 10.3389/fpls.2015.00634 (PMC4532917; doi:10.3389/fpls.2015.00634)
Supplement: Supplementary file 2 [file Data_Sheet_1.XLSX]

## Sheet: Sheet1
	ID	logFC	AveExpr	t	P.Value	adj.P.Val	B
	PtpAffx.44238.1.A1_at	0	1.39391466899030	0	1	1	-6.98686717646693
	PtpAffx.214013.1.S1_at	0.000100688450724640	4.38585929276683	0.00105140970680460	0.999181935348356	0.999702842826748	-6.98686657311918
	PtpAffx.33775.1.S1_at	-0.000102830415318778	10.7400623023249	-0.00123240903118239	0.999041106257825	0.999643369698446	-6.98686634750714
	PtpAffx.3646.1.A1_at	0.000119019904365913	1.82514493812506	0.000947186025170762	0.99926302807524	0.999736994256655	-6.9868666868073
	PtpAffx.220671.1.S1_at	0.000134566713428264	3.39065133820599	0.00113446522594732	0.999117312820161	0.99968502498131	-6.986866474032
	PtpAffx.206389.1.S1_at	0.000135251170165773	1.25575902687513	0.00151970761297060	0.998817569596008	0.999500799951143	-6.98686591596422
	PtpAffx.56409.1.S1_at	-0.000137713524996252	0.984468116703232	-0.00160645847738941	0.998750071898243	0.99947504736189	-6.98686576794793
	PtpAffx.54684.1.A1_at	0.000137955044987148	1.21617306227685	0.00151117832141215	0.998824205928617	0.999500799951143	-6.98686593007354
	PtpAffx.3173.1.S1_x_at	0.000138303018266228	10.3333985898638	0.00165348841527653	0.998713479615478	0.999462103795612	-6.98686568427045
	PtpAffx.6000.3.A1_at	0.000141209121379049	2.9793860451079	0.000758844684578266	0.999409569772047	0.999736994256655	-6.98686686217767
	Ptp.6840.1.S1_at	-0.000142346823472472	5.21116202527408	-0.000905005999029072	0.999295846850714	0.999736994256655	-6.98686672944724
	PtpAffx.121052.1.A1_at	-0.000147438452788418	2.43194095959549	-0.000741618803801783	0.9994229726183	0.999736994256655	-6.98686687628454
	PtpAffx.214867.1.S1_at	0.000152695508489398	1.17895414781869	0.00145736995786006	0.99886607226811	0.999500799951143	-6.98686601725368
	PtpAffx.223954.1.S1_at	0.000153044597130947	2.27704100476603	0.00111328791747715	0.999133790125662	0.99968502498131	-6.98686650001223
	PtpAffx.213146.1.S1_at	0.000154061055936960	2.04609660796851	0.00159503153633357	0.998758962785598	0.99947504736189	-6.9868657879146
	PtpAffx.218478.1.S1_at	0.000168924806821735	3.22074510362221	0.00148476829285376	0.998844754615176	0.999500799951143	-6.98686597325791
	Ptp.1795.1.A1_at	0.000171226297362992	7.52012821252712	0.00147217080862277	0.998854556261645	0.999500799951143	-6.9868659935885
	PtpAffx.202727.1.S1_at	0.000173223300232950	1.29738711530934	0.00187937173865647	0.998537728069003	0.999400219913652	-6.98686524872425
	PtpAffx.211613.1.S1_at	0.000173590066034901	1.39797961088597	0.00123398646660227	0.999039878911976	0.999643369698446	-6.9868663453837
	PtpAffx.221305.1.S1_at	0.000184571547920287	1.74780592666751	0.00174976035638771	0.998638573932293	0.999436000601393	-6.98686550545006
	PtpAffx.151124.1.S1_s_at	0.000188403878932597	2.8450077440555	0.00109521923802949	0.999147848718558	0.99968502498131	-6.98686652179178
	Ptp.1275.1.S1_x_at	-0.000188414352049193	4.22540225267225	-0.00209050708751583	0.998373451455787	0.99931723207977	-6.98686479125513
	Ptp.6195.1.S1_at	-0.000192065795506124	9.16829088957731	-0.00215299754177093	0.998324829957381	0.999303770215305	-6.986864646524
	PtpAffx.212470.1.S1_at	-0.000193131715109818	1.46550638198853	-0.00182034014047059	0.998583658387438	0.99941361449346	-6.98686536792419
	PtpAffx.83353.1.A1_at	-0.000199636442124174	6.28615291808387	-0.00169300862651214	0.998682730380081	0.999462103795612	-6.98686561208772
	PtpAffx.3784.2.A1_at	0.000200633666402439	10.2177829613488	0.00254737304555405	0.99801798121956	0.999151110422314	-6.98686363479187
	PtpAffx.12682.2.S1_s_at	0.000209686496605244	8.3765541962661	0.00246478965059665	0.99808223622495	0.99917230745742	-6.98686386070495
	PtpAffx.41653.1.S1_at	-0.000213098832547054	1.91463159026303	-0.00102239037010204	0.99920451425759	0.999709146559273	-6.98686660596485
	PtpAffx.220363.1.S1_x_at	-0.000233413179183017	1.20323548013089	-0.00282516896761935	0.997801838867584	0.999083945563787	-6.98686282022053
	PtpAffx.131010.1.S1_s_at	-0.00023449927013397	2.60259493209021	-0.00178638279112117	0.998610079356253	0.99942377008141	-6.98686543476938
	PtpAffx.206861.1.S1_at	-0.000240360360429293	6.3155884379871	-0.0016577739401581	0.998710145204716	0.999462103795612	-6.98686567652546
	PtpAffx.2272.4.S1_a_at	0.000243526334122501	1.81064487899052	0.00120296535139478	0.999064015328113	0.999650005268186	-6.98686638664359
	PtpAffx.65360.1.S1_s_at	-0.000248144198947919	7.23891236686478	-0.00190280465785531	0.998519495776765	0.999398259328517	-6.9868652003525
	PtpAffx.141212.1.A1_s_at	0.000253522208676138	7.39750354398494	0.00296826065923515	0.997690504782386	0.999067166907854	-6.98686236776746
	PtpAffx.107813.1.A1_at	-0.000256295014797736	6.25463460567234	-0.00196927155086053	0.998467780337804	0.999370179108639	-6.98686505988597
	PtpAffx.106438.1.A1_at	-0.000261594824270794	5.17665852733801	-0.00276528222509187	0.997848434429803	0.999083945563787	-6.98686300294679
	PtpAffx.6001.1.S1_at	0.000269049208753813	10.1569333733489	0.00304302095028742	0.997632336725389	0.999067166907854	-6.98686212248787
	PtpAffx.24696.1.A1_at	-0.000284672596573721	1.3770877883547	-0.00253557918289756	0.99802715757559	0.999151110422314	-6.98686366751054
	PtpAffx.149518.1.S1_s_at	0.000288290525652712	4.83836176892404	0.00229355021988489	0.998215471172392	0.99924193291576	-6.98686430542094
	PtpAffx.115182.1.S1_at	0.000288774544056736	5.04245460991644	0.0025579629895195	0.99800974158714	0.999151110422314	-6.98686360528376
	PtpAffx.205570.1.S1_at	0.000292636854086981	1.66733943307300	0.00299546683500939	0.997669336719967	0.999067166907854	-6.98686227921336
	PtpAffx.129307.1.S1_s_at	-0.000294039829975112	5.1496865755126	-0.00327186752205639	0.997454280255038	0.99899963653907	-6.98686133374869
	PtpAffx.220919.1.S1_at	-0.000295367606997665	1.17638573556115	-0.00320111778936627	0.997509327809854	0.999022184422482	-6.98686158369845
	PtpAffx.223825.1.S1_at	0.000296903770903967	2.83465108930498	0.00195977750328606	0.998475167305747	0.999370179108639	-6.98686508024525
	PtpAffx.221899.1.S1_at	-0.000297742013157798	1.53254953492445	-0.00239569461553598	0.998135996460501	0.99919355073725	-6.98686404399964
	PtpAffx.221447.1.S1_at	-0.000299686518173914	3.12685244006087	-0.00313914997617659	0.99755754251346	0.999054179781463	-6.98686179813414
	PtpAffx.200430.1.S1_at	-0.000301797820785099	1.97890741599976	-0.00244162428783232	0.998100260317146	0.999174063717165	-6.98686392273852
	PtpAffx.225493.1.S1_at	-0.000303050477385547	1.75893991013397	-0.00212870581652702	0.998343730444528	0.999303770215305	-6.98686470329134
	Ptp.5380.1.S1_at	-0.000307234503951648	8.24862039560356	-0.00296413944622995	0.997693711337374	0.999067166907854	-6.98686238111124
	PtpAffx.212194.1.S1_at	-0.000312007653925139	1.16914920967118	-0.00248702604785353	0.99806493492673	0.999171274735598	-6.98686380060801
	PtpAffx.75792.1.A1_at	0.000322116907367942	6.23003633119684	0.00229175349302553	0.99821686913816	0.99924193291576	-6.98686430991743
	PtpAffx.206637.1.S1_at	0.000322664602832923	3.13211660790849	0.00267693098926306	0.997917177130743	0.99910478642208	-6.98686326537566
	PtpAffx.114679.1.A1_at	-0.000331660019435631	4.51933496380192	-0.00360926494192268	0.99719176493184	0.998883326424492	-6.98686006660779
	PtpAffx.2877.1.S1_at	-0.000332322150550013	9.09051489193586	-0.00389566718880460	0.996968927170648	0.998823026873701	-6.98685889347729
	Ptp.219.2.S1_at	0.000336140402608986	3.94165610327668	0.00199560520958731	0.99844729109086	0.999370179108639	-6.98686500290045
	PtpAffx.111416.1.S1_at	-0.000337930479934245	1.76830546139726	-0.00275523818659557	0.997856249309208	0.999083945563787	-6.98686303320978
	PtpAffx.212314.1.S1_x_at	0.000339498217232892	1.22108971376882	0.00278913685707962	0.997829874060618	0.999083945563787	-6.98686293063073
	PtpAffx.201766.1.S1_at	0.000341752483503655	2.37673480733714	0.00274550222859162	0.997863824483278	0.999083945563787	-6.9868630624394
	PtpAffx.152317.1.A1_at	-0.000345745901166872	5.45084868673933	-0.00392113005756085	0.996949115576921	0.998823026873701	-6.98685878484491
	PtpAffx.214536.1.S1_at	0.00034915801354396	1.57833840358657	0.00400680198101651	0.996882457850787	0.998823026873701	-6.98685841414584
	PtpAffx.218966.1.S1_at	0.000352210091421057	1.70722234766581	0.00305682490941856	0.997621596406539	0.999067166907854	-6.98686207653148
	Ptp.3450.1.S1_at	-0.000358060365059032	10.8816947383398	-0.00408688795482155	0.99682014634028	0.998804321143326	-6.98685806037172
	PtpAffx.201755.1.S1_at	-0.000358708058145085	1.9699813865631	-0.0036810781349755	0.997135890027277	0.998876234206198	-6.98685978086493
	PtpAffx.214744.1.S1_at	0.00036215744622603	1.96636122742339	0.00335699385933827	0.997388046854255	0.99898546372603	-6.9868610257661
	PtpAffx.112675.1.A1_at	0.00036349558035198	1.72200784913108	0.00343399039875491	0.997328138942197	0.998954756688747	-6.9868607403837
	PtpAffx.209638.1.S1_at	-0.000363690435770447	1.76706021522066	-0.00214582000208138	0.998330414533715	0.999303770215305	-6.98686466336424
	PtpAffx.125749.1.A1_at	0.000377513835555732	3.98528433159653	0.00381762710366907	0.997029646911912	0.998851270057605	-6.9868592220116
	Ptp.2095.2.S1_at	0.000379990752912285	1.31612831131886	0.00411374440085185	0.99679925048001	0.998804321143326	-6.98685794016772
	PtpAffx.113139.1.S1_at	-0.000391596048153531	8.85948320015915	-0.00458117943725156	0.996435559548116	0.998614484872932	-6.9868557219204
	PtpAffx.225151.1.S1_s_at	-0.000391789768120709	1.44956746755643	-0.00401046818127391	0.996879605334875	0.998823026873701	-6.98685839810357
	PtpAffx.214157.1.S1_s_at	-0.000396662168467676	1.49942606247419	-0.004512158847841	0.996489261423874	0.998652007373113	-6.9868560644711
	Ptp.4147.1.S1_s_at	0.000403337629169442	9.75659559745209	0.00444050517728386	0.996545012003387	0.998658988988202	-6.98685641458843
	Ptp.6889.1.A1_at	-0.000405064360936791	7.11995001699474	-0.0030255510836681	0.997645929343695	0.999067166907854	-6.98686218035067
	PtpAffx.138153.1.S1_s_at	-0.000410792745117128	5.68224183352352	-0.00349975716933405	0.997276968475627	0.998919794901384	-6.98686049149925
	PtpAffx.2009.1.S1_at	-0.000411196816276771	6.36070461624193	-0.0039830022924185	0.996900975386593	0.998823026873701	-6.98685851792986
	Ptp.7468.1.S1_at	0.000414942333222257	9.86392280038118	0.00373049189419738	0.997097443214282	0.998872970887126	-6.98685958097944
	PtpAffx.217625.1.S1_at	0.000424123800893739	3.21015190967697	0.00394633220622099	0.996929506840746	0.998823026873701	-6.98685867662796
	PtpAffx.2481.1.S1_at	-0.000425420898408468	1.30877885403886	-0.00362305450367463	0.997181035837316	0.998883326424492	-6.98686001217617
	PtpAffx.207372.1.S1_at	0.000430581687588028	1.84095577238903	0.00396854735410961	0.996912222166528	0.998823026873701	-6.98685858066214
	PtpAffx.12061.1.A1_at	-0.000430827407679413	2.18870380876252	-0.00370616939636781	0.997116367548162	0.998872970887126	-6.98685967970039
	PtpAffx.31378.3.S1_at	0.000433615635403228	7.63843618879249	0.00514430236620354	0.995997419162884	0.998514567730168	-6.98685273284378
	PtpAffx.13739.1.S1_at	0.000435804328786205	4.79611706792174	0.00291339930668804	0.997733190263065	0.999067166907854	-6.9868625438798
	PtpAffx.5439.1.S1_at	0.000442553619644848	6.48554901374003	0.00183411636979055	0.998572939608885	0.99941361449346	-6.98686534044672
	PtpAffx.225007.1.S1_at	0.000451601342839059	1.88570646707619	0.00331069226437333	0.997424072272204	0.998985673637864	-6.98686119426396
	PtpAffx.206437.1.S1_at	0.000455100695466726	2.79965246395084	0.00307295693435508	0.997609044711685	0.999067166907854	-6.98686202256088
	Ptp.245.1.A1_at	0.000458433880548448	7.37609827070557	0.00355985002359211	0.997230212665393	0.99890554641037	-6.98686025995896
	PtpAffx.134399.1.A1_at	0.000464077615427883	6.97712856128391	0.00213731072271057	0.998337035287223	0.999303770215305	-6.98686468325621
	PtpAffx.51059.1.A1_at	0.000466777341383562	4.74529731711561	0.00413965288441692	0.99677909219149	0.998804321143326	-6.9868578234605
	PtpAffx.200070.1.S1_at	-0.000472336988084798	5.83049277302769	-0.00390266383434634	0.996963483373025	0.998823026873701	-6.98685886369798
	PtpAffx.207918.1.S1_at	0.000478106920001053	7.60315412550513	0.00291832491843371	0.997729357836189	0.999067166907854	-6.98686252820217
	Ptp.3208.1.S1_at	0.000478910237284857	2.04208304266231	0.00270497456933981	0.997895357496935	0.9990992287119	-6.98686318300113
	PtpAffx.145009.1.A1_at	0.000485723521434167	1.59126075382151	0.00491852505363637	0.996173086080289	0.998587030278296	-6.98685397284743
	Ptp.5471.2.S1_at	0.000487148141973037	10.1673323966343	0.00536201477909441	0.995828027384676	0.99845922981614	-6.98685148443666
	PtpAffx.212377.1.S1_at	0.000492922500708648	2.4567246299703	0.00287755909133414	0.997761076142139	0.999074981635248	-6.98686265715751
	PtpAffx.216845.1.S1_x_at	0.000494610608042123	1.73275725589230	0.00331413326906906	0.997421394963957	0.998985673637864	-6.98686118182216
	PtpAffx.206228.1.S1_at	0.000497111678933404	2.49966131099477	0.00430100036717081	0.996653554635487	0.998718871370772	-6.98685708016547
	PtpAffx.203626.1.S1_s_at	0.000501573375116138	7.78627587391943	0.00619786694316408	0.995177692268904	0.99828016028417	-6.98684621086153
	PtpAffx.26517.1.S1_at	0.000503938784577773	1.28659614125834	0.00546450963750035	0.995748281035799	0.998451244899157	-6.98685087879798
	PtpAffx.209854.1.S1_at	-0.000506845642529452	2.06948251770497	-0.00467214604895524	0.996364782469163	0.998614484872932	-6.98685526250805
	Ptp.2032.1.A1_at	0.000512568204960928	9.37609475071115	0.00525687677023521	0.995909830292665	0.998478661460508	-6.98685209377913
	Ptp.7249.1.A1_at	-0.000515649543820551	5.00189127901121	-0.00459661071545475	0.996423553153848	0.998614484872932	-6.98685564462337
	PtpAffx.219623.1.S1_at	0.000521110995360452	3.81327390794479	0.00554726868091623	0.995683890216797	0.998451244899157	-6.98685038140993
	PtpAffx.211499.1.S1_at	-0.000521503924570954	2.17524486475861	-0.00335277505918459	0.997391329333555	0.99898546372603	-6.9868610412158
	PtpAffx.1912.3.S1_a_at	0.00052169226805443	1.75496495403778	0.00438007683828617	0.99659202865976	0.998673513193798	-6.98685670549987
	PtpAffx.30431.1.A1_at	0.000522353296031675	1.57520157343171	0.00293576819498201	0.9977157859018	0.999067166907854	-6.98686247246934
	PtpAffx.249.197.A1_a_at	-0.000525839996121213	7.56762782588273	-0.00493525768501687	0.996160067183784	0.998587030278296	-6.98685388285833
	PtpAffx.202944.1.S1_at	-0.000529589709572953	3.55496431913174	-0.00543641640561005	0.995770139031496	0.998451244899157	-6.98685104594073
	PtpAffx.222268.1.S1_at	0.000533103387065692	1.07089102883504	0.00570641835726441	0.995560063623626	0.998421382290409	-6.98684940389601
	PtpAffx.101758.1.A1_at	0.000537014207198983	2.29771956848903	0.00585750836965867	0.99544250797598	0.998336094428495	-6.98684845030231
	PtpAffx.223158.1.S1_at	-0.000539914234197525	3.01700824207973	-0.00553838097126313	0.995690805313343	0.998451244899157	-6.98685043518407
	PtpAffx.101700.1.A1_at	-0.000541258620355478	1.73842793068463	-0.00592610593969955	0.995389135645403	0.99830606510469	-6.98684800912875
	Ptp.1145.1.A1_at	-0.000542043285038929	11.2975531977672	-0.00676345968400366	0.994737634680354	0.99811374276658	-6.98684220980043
	PtpAffx.43704.1.A1_at	-0.000543751557467553	1.83638000737500	-0.00490896772465141	0.996180522202136	0.998587030278296	-6.98685402411019
	PtpAffx.225255.1.S1_at	-0.00054407763221187	1.33745062945806	-0.00375482264719496	0.997078512459287	0.998872970887126	-6.9868594815789
	PtpAffx.218793.1.S1_s_at	-0.000548881248447985	1.31551420116008	-0.00648658066651793	0.99495305927555	0.998187542544016	-6.98684421210006
	PtpAffx.142827.3.S1_at	-0.000550580137883117	5.18680033764843	-0.00518417721337433	0.995966394405792	0.998508263309103	-6.9868525080636
	PtpAffx.4913.1.A1_at	0.000553127339177450	7.67679430826531	0.00591688489746206	0.99539631007475	0.99830606510469	-6.98684806873113
	Ptp.5672.1.S1_at	-0.000564097245419504	10.1975407737755	-0.00681001627628226	0.994701411555907	0.99811374276658	-6.9868418648998
	PtpAffx.21333.1.S1_at	0.000571129440681162	4.30682875054256	0.00353246196508744	0.997251522200454	0.998910598960978	-6.98686036597517
	Ptp.1.1.S1_s_at	-0.00057435531452299	9.81464959694394	-0.00634222062877206	0.995065378186763	0.99826761092825	-6.98684522287626
	PtpAffx.222124.1.S1_s_at	-0.000577167714814308	4.19974267024954	-0.00253382355129810	0.9980285235658	0.999151110422314	-6.98686367236805
	PtpAffx.206490.1.S1_at	0.000579873833621569	3.43001037687612	0.00548236635941036	0.995734387579243	0.998451244899157	-6.98685077211027
	PtpAffx.211825.1.S1_at	-0.00058050201655302	1.64912079006363	-0.00475909229059258	0.996297133492476	0.998614484872932	-6.98685481495728
	PtpAffx.121872.1.S1_at	-0.000580615186482447	1.69034090188469	-0.00481902644721572	0.996250501427295	0.998598806951663	-6.98685450164504
	PtpAffx.214861.1.S1_at	-0.000583392984736086	3.82441733320031	-0.00412934652676417	0.996787111129506	0.998804321143326	-6.98685786997423
	PtpAffx.26711.1.A1_at	-0.000586501143473583	11.4461572404906	-0.00762939328066038	0.994063901511268	0.99801914817431	-6.98683540754489
	PtpAffx.43563.1.A1_at	0.000595699207358358	5.80199893973023	0.00363579979960963	0.997171119243877	0.998883326424492	-6.986859961682
	PtpAffx.127636.1.A1_at	0.00059706048419006	1.90834430147813	0.00593834498678263	0.99537961305889	0.99830606510469	-6.98684792987543
	PtpAffx.218748.1.S1_s_at	0.000597225787932754	3.55585905797019	0.00440874248530846	0.99656972516769	0.99866745858174	-6.98685656799591
	PtpAffx.343.1.S1_at	0.000606580521115951	6.28175470016037	0.00459760722015129	0.9964227778177	0.998614484872932	-6.98685563962283
	PtpAffx.52247.1.A1_at	-0.000609466847224072	1.96541148474374	-0.00286155175930532	0.997773530826286	0.999074981635248	-6.98686270729781
	PtpAffx.202832.1.S1_at	-0.000618329624172409	1.63448922071479	-0.00626089065820823	0.995128656785922	0.99828016028417	-6.98684578231223
	Ptp.3215.2.S1_at	0.000619414121834083	8.34996414218444	0.00446373538241862	0.99652693759711	0.998657172067677	-6.98685630169392
	PtpAffx.84194.1.A1_s_at	-0.000620205712284161	8.67618846342734	-0.00776260601765397	0.993960256756856	0.998000913626368	-6.98683428846284
	PtpAffx.203244.1.S1_at	-0.000626556212225182	1.67509811379571	-0.00324146551298543	0.997477934848163	0.999007035549018	-6.98686144182459
	PtpAffx.220291.1.S1_at	0.000628191227957764	2.94943275817413	0.00751553154323639	0.99415249051809	0.99801914817431	-6.98683634871073
	PtpAffx.6964.1.S1_at	-0.000637525113025283	6.93404391421283	-0.00687759886821773	0.994648829279802	0.998103566098403	-6.98684136002427
	PtpAffx.108465.1.A1_at	0.00063893458849984	2.49789201706131	0.00741556719075063	0.99423026686985	0.998049354004349	-6.98683716333665
	PtpAffx.139133.1.S1_at	0.000639041900040382	5.79522360090046	0.00385300005444692	0.997002124689073	0.998839991574716	-6.98685907392176
	PtpAffx.150133.1.S1_at	-0.000641585288910562	5.20502387920662	-0.00608276696772998	0.995267245642622	0.99829074357147	-6.98684698232987
	PtpAffx.203970.1.S1_x_at	-0.000644922184395824	2.06201703778222	-0.00696989983452941	0.994577015047535	0.998103566098403	-6.98684066243591
	PtpAffx.201528.1.S1_at	-0.000650354623599192	4.922382578951	-0.00512725847157371	0.99601068022377	0.998514567730168	-6.98685282839316
	PtpAffx.5671.3.A1_a_at	0.000651503885096716	6.48959881735737	0.00553148980688653	0.995696166994938	0.998451244899157	-6.98685047681897
	PtpAffx.25286.1.S1_at	0.000657286280167924	1.32144897069075	0.00742672759461316	0.994221583616357	0.998049354004349	-6.9868370729296
	PtpAffx.204150.1.S1_at	0.000657385129759103	3.43112431137356	0.00497906701240518	0.99612598115199	0.998587030278296	-6.98685364580154
	PtpAffx.108367.1.A1_at	0.000659509398699187	1.26904528339703	0.00466407579413361	0.996371061574552	0.998614484872932	-6.98685530363071
	PtpAffx.210569.1.S1_at	-0.000661815051986814	1.36980365455102	-0.00675870166017316	0.994741336637776	0.99811374276658	-6.98684224491558
	PtpAffx.155365.1.S1_s_at	-0.000662842026398991	7.97457808927406	-0.00463159607741142	0.996396332596348	0.998614484872932	-6.986855468415
	PtpAffx.81192.1.S1_at	0.000682109638087347	7.62433565156295	0.00767306557441716	0.994029922734326	0.99801914817431	-6.98683504280069
	PtpAffx.130974.1.S1_at	0.000702155700734508	5.44407974719213	0.00410312506879697	0.996807512931058	0.998804321143326	-6.9868579877918
	PtpAffx.208085.1.S1_a_at	-0.000702905904796935	4.9060782076767	-0.00737894850445473	0.994258757720314	0.99806164023403	-6.98683745901863
	PtpAffx.4710.1.A1_at	-0.000705134575508026	1.59294833060032	-0.00526832616902553	0.99590092205499	0.998478661460508	-6.98685202800794
	PtpAffx.224841.1.S1_at	0.000706354073222615	1.96130981177407	0.00462551863741089	0.99640106118235	0.998614484872932	-6.98685549912072
	PtpAffx.115467.1.S1_at	0.000706729165620867	2.76632710244033	0.00674823680120316	0.994749478771129	0.99811374276658	-6.98684232206133
	PtpAffx.37928.1.A1_at	0.000708760382124307	2.2137350805434	0.00612762662529213	0.99523234264098	0.99828016028417	-6.98684668337355
	PtpAffx.222897.1.S1_at	-0.000709830363521569	5.45837423662868	-0.00481027308791839	0.996257312020606	0.998598806951663	-6.98685454764868
	PtpAffx.113686.1.S1_s_at	-0.000723172570274322	6.67054823779636	-0.00663816666572696	0.994835118350513	0.998118134375521	-6.9868431262449
	PtpAffx.207925.1.S1_at	0.000724922719101073	7.29077518161993	0.00850337930244733	0.993383908182842	0.99790113606335	-6.98682771208858
	PtpAffx.215125.1.S1_at	-0.000727150838461643	1.93052309443135	-0.0066763411970868	0.994805416818305	0.998118134375521	-6.98684284883584
	PtpAffx.133485.1.A1_at	0.000737839628023096	8.7830506639863	0.00680302258653896	0.99470685296053	0.99811374276658	-6.98684191686148
	PtpAffx.156493.1.S1_s_at	-0.000753002713061335	6.25576582533161	-0.00539650218999626	0.995801194373722	0.998451244899157	-6.98685128193179
	PtpAffx.18716.2.A1_at	0.000757415128298078	4.84771802106893	0.00728896361106114	0.994328769720093	0.998084293480897	-6.98683817939472
	PtpAffx.40120.1.S1_at	-0.000776698740662551	1.61854236403955	-0.00818850521740011	0.993628891211889	0.997914251788134	-6.98683058064221
	PtpAffx.203998.1.S1_at	-0.000779887695489201	2.59990080803367	-0.00798631875794542	0.993786199703051	0.997925736772861	-6.9868323655365
	PtpAffx.4090.2.S1_at	-0.000783952145459565	10.9954796611976	-0.00959933632816213	0.992531221164388	0.997338218259544	-6.98681688386079
	PtpAffx.209505.1.S1_at	0.000786409764723217	3.35961435974768	0.0054442896963713	0.995764013201379	0.998451244899157	-6.9868509991849
	PtpAffx.8027.3.A1_x_at	0.000788719279053218	7.76782979908623	0.0096935518746599	0.99245791912429	0.997325275305874	-6.98681589179729
	PtpAffx.147194.1.A1_at	-0.00078874339165158	1.47561565599269	-0.009227702292989	0.992820362398113	0.997514510109864	-6.9868207025766
	PtpAffx.214431.1.S1_at	-0.000791487586892181	1.57117110106322	-0.00469816267858087	0.996344540091622	0.998614484872932	-6.98685512945411
	PtpAffx.157889.1.S1_a_at	0.000797444496972943	9.79515570855108	0.00791694771146938	0.993840172989785	0.99793506554539	-6.98683296765997
	PtpAffx.249.490.S1_at	0.0008006394002118	5.38257956675788	0.00562110486394417	0.995626441872435	0.998451244899157	-6.9868499313384
	PtpAffx.212548.1.S1_at	0.000800799159964782	5.38280304582945	0.00814971502838694	0.993659071381582	0.997914251788134	-6.98683092653973
	Ptp.3743.1.S1_at	0.000812615368428027	10.5405605759290	0.00925583061943158	0.992798477767981	0.997508841437185	-6.98682041881811
	PtpAffx.205346.1.S1_at	0.000814794978555078	2.82516803754751	0.00691587562960166	0.994619048261163	0.998103566098403	-6.98684107186638
	PtpAffx.201694.1.S1_at	-0.000819522412361273	1.77278993390245	-0.00534274083557485	0.995843023524026	0.99845922981614	-6.98685159704481
	PtpAffx.5409.2.S1_at	-0.000823701349370154	10.3526567936275	-0.0087018619771014	0.993229482103129	0.997813411735586	-6.98682584826903
	PtpAffx.26596.1.S1_at	0.000824317609880332	2.66724700953626	0.00668483643627581	0.994798807134618	0.998118134375521	-6.98684278688572
	PtpAffx.217445.1.S1_x_at	0.00083853208634066	2.09230229491745	0.00474289006824917	0.996309739713737	0.998614484872932	-6.98685489898287
	PtpAffx.79204.1.S1_at	-0.000839301429598205	1.87473433564831	-0.00532357902009963	0.99585793242356	0.99845922981614	-6.98685170859589
	PtpAffx.47876.3.S1_at	0.000846842540797255	3.03889059189050	0.00559590669066633	0.995646047343084	0.998451244899157	-6.98685008560382
	PtpAffx.41998.1.A1_at	0.000848168379522285	6.73230648793348	0.0091191182365481	0.992904843910493	0.997550924943485	-6.98682178987042
	PtpAffx.220908.1.S1_at	-0.00085138807037799	1.22936092819339	-0.00869915195431937	0.993231590588444	0.997813411735586	-6.98682587400662
	PtpAffx.208090.1.S1_at	0.00085926647474377	1.23428448355199	0.00768136803558791	0.994023463091608	0.99801914817431	-6.98683497322431
	PtpAffx.127879.1.A1_at	-0.00085945825603706	1.12065832640700	-0.00807248044642576	0.993719162710351	0.997914251788134	-6.9868316103605
	PtpAffx.208096.1.S1_at	-0.000859533670116708	1.45517551646068	-0.00603051113341389	0.995307903243746	0.99830606510469	-6.98684732780645
	PtpAffx.206622.1.S1_at	-0.000873174544700817	3.38776874077814	-0.00372403534941165	0.997102466785694	0.998872970887126	-6.98685960724844
	Ptp.2601.2.S1_at	-0.000875561839992489	1.42743115606276	-0.00705694079062949	0.994509293382328	0.998103566098403	-6.98683999608177
	Ptp.2345.1.S1_at	0.000876231098708935	6.79973447585202	0.00687769519128437	0.994648754336172	0.998103566098403	-6.98684135930113
	Ptp.7038.1.S1_at	-0.000878529494320546	4.79290844890641	-0.0069660521954629	0.994580008679815	0.998103566098403	-6.98684069170119
	PtpAffx.78911.1.S1_at	0.000879087294640923	1.76662634597068	0.00943822423932003	0.992656570548114	0.997431534663056	-6.98681855787517
	Ptp.1751.2.A1_at	0.000879311216627876	3.26416072489911	0.00481243691550252	0.996255628444115	0.998598806951663	-6.98685453628437
	PtpAffx.20079.1.S1_at	0.00088257268206604	2.31772227762042	0.00716194872530655	0.994427592684108	0.998084293480897	-6.98683918117238
	PtpAffx.5275.1.A1_at	0.000882813390200354	1.60682991644127	0.00693080699594074	0.99460743099802	0.998103566098403	-6.98684095902538
	PtpAffx.249.250.S1_at	-0.000889164057998215	8.4084959810722	-0.0100647454022905	0.992169122045119	0.99718647375224	-6.98681188894688
	PtpAffx.206954.1.S1_at	0.000895346705443556	1.2987538626797	0.00752870293380529	0.994142242642692	0.99801914817431	-6.98683624056161
	PtpAffx.31038.1.A1_at	0.000898989777985193	4.84319261414017	0.0069843452575304	0.994565775874417	0.998103566098403	-6.98684055241931
	PtpAffx.221684.1.S1_at	-0.000899050004567359	1.35936257461755	-0.00926794452474715	0.992789052810421	0.997508841437185	-6.986820296347
	PtpAffx.212333.1.S1_at	-0.00089998174596051	3.82789715147959	-0.00665523162389896	0.99482184103116	0.998118134375521	-6.9868430024328
	Ptp.5543.1.S1_at	-0.000906330804515854	6.5724718280402	-0.00793698739190646	0.993824581360328	0.99793506554539	-6.98683279426006
	PtpAffx.200421.1.S1_at	-0.000910922293137162	4.77497984511367	-0.0044871681246802	0.996508705607647	0.99865519716523	-6.98685618721834
	PtpAffx.89390.1.A1_at	-0.000914651674015055	3.61677474272083	-0.00719442461261827	0.994402325057963	0.998084293480897	-6.98683892670785
	PtpAffx.220903.1.S1_s_at	-0.00091606594557403	1.56075196852269	-0.00954589674538949	0.99257279852232	0.997363678059675	-6.98681744225824
	PtpAffx.146698.1.A1_at	0.000924266514622518	1.34734258752306	0.00818241432842645	0.993633630143058	0.997914251788134	-6.98683063506421
	PtpAffx.205445.1.S1_x_at	-0.000926270003027252	2.84119739793864	-0.00517713477540653	0.995971873797498	0.998508263309103	-6.98685254788902
	PtpAffx.216736.1.S1_at	-0.000926371119540859	1.71779917893415	-0.00655291294398203	0.994901449676956	0.998158134212104	-6.98684374002884
	PtpAffx.213513.1.S1_at	-0.000931379552389977	2.48575375594561	-0.00810442962224542	0.99369430507835	0.997914251788134	-6.98683132827803
	PtpAffx.18296.1.A1_at	-0.000937336426442892	1.26352691275729	-0.00724217709374064	0.99436517160176	0.998084293480897	-6.98683855045276
	PtpAffx.214876.1.S1_at	0.000945079476113886	2.23007686605663	0.00996866580533423	0.992243874063327	0.997212644015433	-6.9868129394695
	PtpAffx.205356.1.S1_at	0.000946168934271574	1.65060900456175	0.00494074137788145	0.996155800572996	0.998587030278296	-6.98685385330021
	PtpAffx.219681.1.S1_at	-0.000953782770569678	3.50471016921788	-0.00558040934373671	0.995658105075013	0.998451244899157	-6.98685018013572
	PtpAffx.154996.1.S1_at	-0.00095695093357051	2.53966553921515	-0.00541307495638264	0.995788299895911	0.998451244899157	-6.98685118415716
	PtpAffx.207861.1.S1_x_at	-0.000959383937510827	1.68073026781762	-0.00815394881550282	0.993655777341602	0.997914251788134	-6.98683088886631
	PtpAffx.21011.2.A1_s_at	-0.000965673510448184	7.4748446567607	-0.0080480140558965	0.993738198465392	0.997914251788134	-6.98683182562338
	PtpAffx.85517.1.S1_at	0.00096971649367461	2.04413547912675	0.00965582778543552	0.992487269395812	0.997326690262702	-6.98681629018454
	PtpAffx.217129.1.S1_s_at	-0.000971238074361613	1.57341791081378	-0.00613469470094088	0.995226843334338	0.99828016028417	-6.98684663606976
	PtpAffx.17302.1.S1_at	0.000972084312143906	8.73505880330296	0.0117698909685429	0.990842495613741	0.996709162542826	-6.9867915688446
	PtpAffx.208787.1.S1_at	-0.000976648263023128	1.57147042476189	-0.00829016588894833	0.9935497955836	0.997914251788134	-6.98682966632705
	PtpAffx.224266.1.S1_at	-0.000977655751212225	1.50983054931918	-0.0059745760687148	0.995351423482119	0.99830606510469	-6.98684769430447
	PtpAffx.51327.1.S1_a_at	0.000992327281150285	1.38547646231857	0.00991653075212225	0.992284436302807	0.997237089851808	-6.98681350529056
	PtpAffx.218393.1.S1_at	-0.00100037992336910	3.43494991435547	-0.00481570320051801	0.996253087095338	0.998598806951663	-6.98685451912034
	PtpAffx.100964.1.A1_s_at	-0.00100620577210275	6.32630706679503	-0.00825767372695789	0.993575075636557	0.997914251788134	-6.98682995978146
	PtpAffx.23817.1.S1_at	-0.00101152192849518	5.20999704082065	-0.00756088583920517	0.994117203043363	0.99801914817431	-6.986835975514
	PtpAffx.214624.1.S1_at	-0.00101358247948991	2.14225393516493	-0.0106007057810226	0.99175213468314	0.996979487114235	-6.9868058439425
	Ptp.7455.1.S1_at	-0.00101484768410343	1.16743326987631	-0.0077491147931172	0.993970753455405	0.998000913626368	-6.98683440268029
	PtpAffx.63957.1.S1_at	0.00102902526086002	3.28779140421266	0.00733258849633253	0.994294827733674	0.998081534089705	-6.98683783125853
	PtpAffx.223677.1.S1_at	0.00102917027606075	6.45618297154704	0.00619687895740886	0.995178460969532	0.99828016028417	-6.98684621754512
	PtpAffx.13764.1.A1_at	-0.00103579872312332	1.58054470960453	-0.0061172203680137	0.995240439215777	0.99828016028417	-6.98684675291921
	PtpAffx.11485.9.A1_at	0.00103702661289207	1.27095036549267	0.0100102170208654	0.992211546303304	0.997196473228894	-6.98681248639013
	PtpAffx.82319.1.A1_at	-0.00103844752870152	2.49638011775447	-0.0112264010143900	0.991265335207294	0.996856472829403	-6.98679839014626
	PtpAffx.144808.1.S1_s_at	0.00104581389562064	5.97487492509768	0.00822530511482958	0.993600259570769	0.997914251788134	-6.9868302509742
	PtpAffx.202212.1.S1_x_at	-0.00104849817623798	5.35535212903449	-0.0078203989597274	0.993915291608998	0.997994176181017	-6.98683379693616
	PtpAffx.200372.1.S1_at	0.00104965711798854	6.04948222374256	0.00671430359401454	0.994775880344655	0.998118134375521	-6.98684257139084
	PtpAffx.46545.1.S1_at	0.00105271058732304	1.73370285415833	0.00646015033144572	0.99497362331298	0.99819186683852	-6.98684439886042
	PtpAffx.100369.1.A1_at	0.00105427571165251	9.61626555259242	0.00861572170206245	0.993296502047935	0.99784597648193	-6.98682666243698
	PtpAffx.211709.1.S1_x_at	0.00106105491724828	1.91762382075285	0.00599908259229069	0.995332356196434	0.99830606510469	-6.98684753415306
	PtpAffx.37754.1.A1_at	-0.00106346673156477	2.02229787512446	-0.0106363544977596	0.991724399394966	0.996979487114235	-6.98680543074558
	PtpAffx.202636.1.S1_at	0.00106659249337904	2.36647278096108	0.0081048391325158	0.993693986464369	0.997914251788134	-6.98683132465519
	PtpAffx.207720.1.S1_x_at	0.00106669400913262	2.6699335684304	0.0108911355974447	0.991526175846654	0.99686758426178	-6.98680243724566
	PtpAffx.136368.1.S1_at	-0.0010699960413163	2.38251487108595	-0.00628521454546224	0.995109731636867	0.99828016028417	-6.98684561575483
	PtpAffx.203674.1.S1_at	0.00107625968170888	3.0357068292046	0.00895170445192946	0.99303509681991	0.9976649718787	-6.98682344103093
	PtpAffx.206267.1.S1_at	0.00108141817903951	1.09568424426746	0.0111737050058441	0.991306333282681	0.996856472829403	-6.98679903438378
	PtpAffx.50541.1.A1_at	0.0010876040104435	7.02259814199187	0.0118300500463420	0.990795691543674	0.996709162542826	-6.98679079397308
	PtpAffx.114482.1.A1_at	-0.00108772565652959	1.74738573503932	-0.0102591753298109	0.992017851572748	0.997116030027286	-6.98680973224654
	PtpAffx.222672.1.S1_at	0.00109581009599724	1.89515072916540	0.0115281078943184	0.99103060444755	0.996763006760762	-6.98679464325814
	PtpAffx.208740.1.S1_at	0.00109829941730255	1.65460960655652	0.00617980952848901	0.995191741810333	0.99828016028417	-6.98684633284943
	PtpAffx.11623.1.A1_a_at	-0.00110929042299723	9.17706081458387	-0.00817818208580741	0.99363692298052	0.997914251788134	-6.9868306728554
	PtpAffx.155720.1.S1_s_at	0.00111192036330099	7.62806516311166	0.00930547409549274	0.992759853760844	0.997508841437185	-6.98681991590769
	PtpAffx.22897.1.A1_at	0.00111779952168334	8.36142975124695	0.0117256718612827	0.990876898328515	0.99671961995396	-6.98679213588434
	PtpAffx.222624.1.S1_at	0.00111829840941047	1.52126838793799	0.00763692975080494	0.994058037837646	0.99801914817431	-6.9868353447501
	PtpAffx.24922.1.A1_at	0.00112612916831401	2.48183173682829	0.00757003774897235	0.99411008248941	0.99801914817431	-6.98683589993547
	PtpAffx.203368.1.S1_at	0.00113174520369874	4.86220703083680	0.00755984644588514	0.994118011733213	0.99801914817431	-6.98683598409176
	PtpAffx.159481.1.A1_at	-0.00113523068067067	3.58937733813823	-0.00853724765276643	0.993357557466633	0.997890988266731	-6.98682739709612
	PtpAffx.157992.1.A1_at	0.00114080285423057	3.92796907712323	0.0109874868555292	0.991451213267874	0.996856472829403	-6.98680128672125
	PtpAffx.203453.1.S1_at	0.00114311513313758	3.04446591246261	0.0109981401531166	0.991442924863964	0.996856472829403	-6.98680115888873
	PtpAffx.145331.1.A1_s_at	0.00114888729657281	7.34464701645117	0.0133426336047114	0.98961890634656	0.996253784923305	-6.98677001301173
	PtpAffx.32736.1.S1_at	0.00116088965562300	2.15837299945137	0.0118769828045262	0.990759177643333	0.996709162542826	-6.98679018671845
	PtpAffx.52705.1.A1_at	-0.00116793963342943	9.3770463646842	-0.0117598949045081	0.9908502726062	0.996709162542826	-6.98679169721493
	PtpAffx.221072.1.S1_x_at	-0.0011735752243629	3.40572999822577	-0.00805575922049508	0.993732172440964	0.997914251788134	-6.98683175754971
	PtpAffx.224238.1.S1_at	-0.00117648487130806	2.70414266017692	-0.00804990012978363	0.993736731030134	0.997914251788134	-6.98683180905237
	PtpAffx.203104.1.S1_at	-0.00117796235879286	3.20064311422123	-0.0060140152015196	0.995320737890465	0.99830606510469	-6.98684743624626
	PtpAffx.217037.1.S1_at	-0.00118033110664273	1.06711291239406	-0.0152657603173956	0.988122758017181	0.995506199821712	-6.98673998572684
	PtpAffx.3400.2.S1_a_at	-0.00118051156633925	8.74115294161932	-0.0126128482933902	0.990186673916425	0.996466001462154	-6.98678035110708
	PtpAffx.217132.1.S1_at	0.00118475156336251	1.68199420797176	0.0115986815103595	0.990975697646463	0.996763006760762	-6.98679375246765
	PtpAffx.205257.1.S1_at	0.00119299656421834	2.85716863753259	0.0133928088045783	0.989579870632282	0.996230818076821	-6.98676928087473
	PtpAffx.31.1.S1_at	-0.00119516476747639	1.55053793512897	-0.00825403828023386	0.993577904143347	0.997914251788134	-6.98682999254348
	PtpAffx.202878.1.S1_s_at	-0.00120171086582843	6.81759882200005	-0.00717245596252006	0.99441941760448	0.998084293480897	-6.986839098969
	Ptp.4876.1.S1_s_at	-0.00120347346737049	7.84199355494042	-0.0092711340360972	0.992786571281469	0.997508841437185	-6.98682026407453
	Ptp.4251.1.S1_at	0.00120566229145336	1.68476700684088	0.0123960980102521	0.990355305155235	0.99651678291209	-6.98678330960947
	PtpAffx.22829.1.A1_at	-0.00120825171260863	1.97245107238578	-0.0116458384972775	0.990939009185518	0.996763006760762	-6.98679315421528
	Ptp.7853.1.S1_at	-0.00121248758555148	1.87966116000790	-0.00654514559941302	0.994907493031207	0.998158134212104	-6.98684379555548
	PtpAffx.142106.1.S1_at	0.00122176677469188	5.32248765108164	0.0105189858524707	0.991815714175624	0.997027081363642	-6.98680678590668
	PtpAffx.219400.1.S1_s_at	-0.00122658347248117	1.76298600426577	-0.0114634528265544	0.991080906616982	0.996794217554064	-6.9867954545721
	PtpAffx.222506.1.S1_at	0.00123690351142702	2.10250685461172	0.0101586451891139	0.992096066043529	0.9971456859666	-6.98681085252202
	PtpAffx.52080.1.S1_s_at	-0.00124158935596874	9.99867169905371	-0.0135570278256341	0.989452110371383	0.996201868483579	-6.98676686543981
	PtpAffx.217116.1.S1_at	0.00124297731706768	1.63543543590708	0.0101869262443967	0.992074062804957	0.997139890002468	-6.98681053848222
	PtpAffx.200890.1.S1_at	0.00124474132477070	2.43221751659736	0.007176894180381	0.9944159644815	0.998084293480897	-6.98683906421039
	PtpAffx.87080.1.A1_at	0.00124574430888691	3.46013281652155	0.00866110388398132	0.993261193222686	0.997826828165034	-6.98682623450988
	PtpAffx.220461.1.S1_at	0.00124845398324158	3.19937322245098	0.00961665894617447	0.992517743730937	0.997338218259544	-6.9868167021854
	PtpAffx.35433.1.S1_at	0.00125293693286377	2.2858489381648	0.0111717116662514	0.991307884123374	0.996856472829403	-6.98679905869395
	PtpAffx.214840.1.S1_s_at	-0.00125416058135741	5.87626377518282	-0.00842170997656145	0.993447449700828	0.997914251788134	-6.98682846650397
	PtpAffx.210159.1.S1_at	-0.00126554713166005	2.21338566966966	-0.0109927355890968	0.991447129684843	0.996856472829403	-6.9868012237554
	PtpAffx.225371.1.S1_s_at	0.00126656514233092	1.28705026292975	0.0100346604107585	0.992192528814998	0.997193679275272	-6.98681221897612
	PtpAffx.4667.1.S1_a_at	0.00126739550770605	7.49393333578329	0.00686571582316237	0.994658074817846	0.998103566098403	-6.98684144915776
	Ptp.1053.1.A1_at	0.00127046015301957	5.72725962130991	0.0091184859793689	0.992905335824995	0.997550924943485	-6.98682179616377
	PtpAffx.224939.1.S1_x_at	0.00128173254113273	2.72607974365217	0.00698580279234072	0.99456464184843	0.998103566098403	-6.98684054130605
	PtpAffx.208650.1.S1_at	-0.00128567512883815	1.28268431393385	-0.0102823606617464	0.991999812930893	0.997116030027286	-6.9868094723112
	PtpAffx.220547.1.S1_at	0.00128613310658832	2.21526292052427	0.00877493960115599	0.993172625370367	0.997786818725488	-6.98682515121449
	PtpAffx.21735.2.S1_a_at	-0.00129192311208559	7.06764737241988	-0.0128016359656170	0.990039797939972	0.996398018032549	-6.98677773249261
	PtpAffx.214129.1.S1_at	-0.00129605614463957	1.41633190232863	-0.013399047916785	0.989575016678517	0.996230818076821	-6.98676918964394
	PtpAffx.219950.1.S1_at	0.00129917146996439	3.43826391558859	0.0117764681856290	0.990837378503446	0.996709162542826	-6.98679148431992
	PtpAffx.2288.2.A1_s_at	-0.00130410545315485	11.3148151766611	-0.0153723136524117	0.988039863332011	0.995480069016124	-6.98673820399678
	PtpAffx.204064.1.S1_at	-0.00130931663768052	5.47844433449681	-0.00703567230103146	0.994525841191894	0.998103566098403	-6.98684015966913
	PtpAffx.3505.2.S1_a_at	0.00131197735070288	8.33454705396927	0.0109013813220132	0.991518204530575	0.99686758426178	-6.98680231538358
	Ptp.715.2.A1_at	0.00131517388406799	10.3000722375539	0.0160593374517856	0.987505387012156	0.995186470611226	-6.9867264183932
	PtpAffx.214471.1.S1_at	0.00131891211941682	1.33701661337766	0.00728244605996251	0.994333840648626	0.998084293480897	-6.98683823122785
	PtpAffx.26706.1.S1_at	0.00132213885320098	6.14295511324448	0.0113140870966291	0.9911971145282	0.996856472829403	-6.9867973114178
	PtpAffx.203334.1.S1_at	-0.0013468757299131	1.45399440561541	-0.0122315402627618	0.990483331050776	0.996568577112968	-6.98678552147217
	PtpAffx.216348.1.S1_at	-0.00134704364144067	3.6847788957322	-0.00614124703113151	0.99522174530298	0.99828016028417	-6.98684659216894
	PtpAffx.22652.1.S1_at	-0.00135563409131123	1.32481389111722	-0.0133125131638398	0.989642339708471	0.996254366256946	-6.98677045119755
	PtpAffx.105099.1.A1_at	-0.00135675592348661	1.19034873863465	-0.0163486179587111	0.987280340576057	0.995095101588056	-6.98672130177547
	PtpAffx.209941.1.S1_at	0.00135715084505605	8.15682629801681	0.00578587519840315	0.995498242180887	0.998375686639474	-6.98684890551635
	PtpAffx.222480.1.S1_at	0.00136155606293187	1.63489324317786	0.0127269503524071	0.990097902971299	0.996425651232754	-6.98677877308413
	PtpAffx.210253.1.S1_s_at	0.00136324050145586	1.86697872816442	0.0112370512337145	0.991257049222527	0.996856472829403	-6.9867982595733
	PtpAffx.94784.1.A1_at	0.00136940025068633	1.64241469053650	0.0140556766908559	0.989064169979222	0.996021872473664	-6.98675935061045
	PtpAffx.202083.1.S1_at	-0.00136948014198568	3.61148341577022	-0.0082679067726404	0.993567113963737	0.997914251788134	-6.98682986748557
	PtpAffx.209009.1.S1_at	0.00137022070162329	3.30216130700527	0.00546332253932399	0.995749204659853	0.998451244899157	-6.98685088587814
	PtpAffx.219470.1.S1_x_at	0.00138558385129062	1.32187538610432	0.0109654886875956	0.991468328131662	0.99685736048116	-6.98680155029268
	PtpAffx.216434.1.S1_at	0.00138735211489838	3.19638483202566	0.0131054372476536	0.98980344270506	0.996265931510103	-6.98677343688794
	PtpAffx.216155.1.S1_at	-0.00139115720532068	2.94566293194099	-0.011077295851145	0.991381340736209	0.996856472829403	-6.98680020519296
	PtpAffx.221374.1.S1_s_at	0.0013915607938908	1.17004872279360	0.0135131728987954	0.98948622890316	0.996201868483579	-6.98676751336601
	PtpAffx.24208.1.S1_at	-0.00139550825176293	5.28122525848326	-0.0106268763126076	0.991731773577837	0.996979487114235	-6.98680554074064
	PtpAffx.216944.1.S1_at	-0.00139741478461941	2.70931832207778	-0.0120125759065897	0.990653685716474	0.996656257828277	-6.9867884187961
	PtpAffx.56598.1.A1_at	-0.00140381839283155	1.83957239960455	-0.0130977563425151	0.989809418381921	0.996265931510103	-6.98677354673357
	Ptp.1147.1.S1_at	-0.00141932656970756	7.53319593517462	-0.0151886842344158	0.988182720546704	0.995516468619173	-6.98674126682924
	PtpAffx.224172.1.S1_at	0.00142040075113870	1.59845118982631	0.0145265707225192	0.988697825124559	0.995750987639918	-6.9867520048916
	PtpAffx.217454.1.S1_at	0.00142991479337873	4.55979764979876	0.00775415823698168	0.993966829459355	0.998000913626368	-6.98683436000547
	PtpAffx.222724.1.S1_at	0.00143041362132457	1.79106249791493	0.0149582209428501	0.988362013484256	0.995575683390225	-6.98674505874102
	PtpAffx.207652.1.S1_at	0.00143127186217562	3.03119619369587	0.0108115972298243	0.99158805783509	0.996912456344869	-6.98680337937312
	PtpAffx.107857.1.A1_s_at	0.00143798222550018	8.24773016352794	0.00713943694285272	0.99444510781528	0.998085561232572	-6.98683935688765
	PtpAffx.217672.1.S1_at	-0.0014381430476913	1.39597418319546	-0.0174695067443165	0.986408353817668	0.994668509482365	-6.98670061355333
	PtpAffx.213903.1.S1_at	0.00143955430047815	1.43017129938287	0.0163261195565150	0.987297843218075	0.995095101588056	-6.98672170298918
	PtpAffx.220314.1.S1_at	-0.00144200988209753	1.92622752222665	-0.0115761345017234	0.990993239382443	0.996763006760762	-6.98679403765027
	PtpAffx.224391.1.S1_at	-0.00144204796337988	1.37723367646440	-0.0125103954841176	0.990266381911749	0.996486037330532	-6.98678175591316
	PtpAffx.216884.1.S1_at	0.00145032008303936	4.48504920233466	0.00832899512621287	0.993519585071444	0.997914251788134	-6.9868293141276
	PtpAffx.219002.1.S1_at	0.00145052784893451	1.24944568197454	0.0168653832213624	0.986878324779966	0.994914284152667	-6.98671193422391
	PtpAffx.203298.1.S1_at	-0.00145196739902431	1.92519854882621	-0.0135983187759228	0.989419986598614	0.996200502286756	-6.98676625347584
	PtpAffx.221215.1.S1_at	0.00145389409170527	1.80826858162438	0.00967851052904991	0.992469621660612	0.997325275305874	-6.98681605082843
	PtpAffx.213022.1.S1_at	0.00145865682286050	2.01749157719473	0.0134271546583134	0.989553149979417	0.996230818076821	-6.98676877812908
	PtpAffx.52589.1.S1_at	0.00146693437353029	7.90957720978597	0.0159105625598867	0.987621127231126	0.995270446606474	-6.98672901426596
	Ptp.6074.1.S1_s_at	-0.00146930188249961	8.98332792682913	-0.0180283457007478	0.985973616321158	0.994442399394503	-6.98668978679099
	PtpAffx.218594.1.S1_at	-0.00147102113248954	0.93950245229752	-0.0135341440062675	0.989469913666305	0.996201868483579	-6.98676720379432
	PtpAffx.154075.1.A1_at	-0.00147153451358806	1.10881178450998	-0.0139822764573785	0.989121273935417	0.996046712297835	-6.98676047381495
	PtpAffx.206908.1.S1_at	-0.00147452878658605	1.82929067776408	-0.00797065890806153	0.993798383653159	0.997925736772861	-6.98683250191917
	PtpAffx.209451.1.S1_at	-0.00149031763162366	2.11905069172718	-0.00725721688761268	0.994353470006992	0.998084293480897	-6.98683843143462
	PtpAffx.249.256.S1_at	0.00149081976943322	8.87370454373924	0.0187766598549141	0.985391487992275	0.994165488526056	-6.98667475538334
	PtpAffx.210389.1.S1_at	0.00149144888060437	5.79860695933778	0.00799624030398373	0.993778480369263	0.997925736772861	-6.98683227899058
	PtpAffx.216137.1.S1_at	-0.00149981713000402	2.10003277266201	-0.0104643413740032	0.99185822854164	0.997037178600644	-6.98680741171242
	PtpAffx.206849.1.S1_at	-0.00150226693758881	1.66543317436415	-0.0109890567601611	0.99144999186161	0.996856472829403	-6.98680126789121
	PtpAffx.211874.1.S1_at	0.00150865006769374	1.7559290071293	0.0128134729456220	0.990030588834686	0.996398018032549	-6.98677756700951
	PtpAffx.210540.1.S1_at	0.00150980576791682	6.62748233698667	0.0123811339263607	0.990366947197768	0.99651678291209	-6.98678351196725
	PtpAffx.223114.1.S1_at	-0.00151397012131449	2.01756225547849	-0.0126706618591954	0.99014169517602	0.996437065560753	-6.98677955332582
	Ptp.1322.1.S1_at	0.00151652597731289	7.32561818783924	0.0158706546254019	0.987652173872572	0.995285401759645	-6.98672970648317
	Ptp.6745.1.S1_a_at	-0.00151661554586369	9.33356373788652	-0.0155488489413932	0.987902525518073	0.995374356865098	-6.98673522479063
	PtpAffx.216572.1.S1_at	0.00151711526786746	2.44162501268806	0.0148232171116934	0.988467042386203	0.995608215738694	-6.98674725309016
	PtpAffx.207529.1.S1_s_at	-0.00151851690375593	1.92874275137576	-0.0139069728769476	0.989179858725618	0.996056709634793	-6.98676162003401
	PtpAffx.205985.1.S1_at	0.00152324624758560	2.0562640916372	0.0111608353659980	0.991316346008354	0.996856472829403	-6.98679919126164
	PtpAffx.12094.1.A1_at	0.00152342207947331	4.53053893558410	0.0156149827266544	0.987851076027548	0.995338848125212	-6.98673409995964
	Ptp.4698.1.S1_at	-0.00153080933512673	5.46861687604350	-0.0178937525756888	0.986078319893467	0.9944850170371	-6.98669242551576
	PtpAffx.97335.1.A1_at	-0.00153507558743859	2.56958428438534	-0.0157608455622973	0.987737600670669	0.995322491918743	-6.9867316021879
	PtpAffx.70116.1.A1_at	-0.00154066022042354	2.00709071846319	-0.0177383905291077	0.986199180507295	0.994551817197166	-6.98669544683506
	PtpAffx.40949.2.A1_at	-0.00154401042618435	1.54209893375219	-0.0132452325273358	0.9896946833191	0.99626069990744	-6.9867714264056
	PtpAffx.18716.4.S1_at	0.00154542818124614	1.83017908477639	0.00750932074527557	0.994157322770872	0.99801914817431	-6.98683639964134
	PtpAffx.33230.1.S1_at	0.00154894753605461	5.66790363532755	0.0134256117526292	0.98955435034082	0.996230818076821	-6.98676880074135
	PtpAffx.35432.2.A1_a_at	0.00155309818881078	2.57532088455382	0.0106167761550131	0.991739631666328	0.996979487114235	-6.98680565784583
	PtpAffx.211764.1.S1_at	-0.00155683054677880	2.35324876725951	-0.0101043916956631	0.992138276388872	0.997171791366542	-6.98681145252233
	PtpAffx.100059.1.A1_at	0.00156127802615069	2.0217339745097	0.0184317802497039	0.98565977553749	0.994240162197722	-6.98668175892081
	PtpAffx.220572.1.S1_at	0.00156334174706174	3.16273517021467	0.0133001884213182	0.98965192822157	0.996254366256946	-6.9867706302098
	PtpAffx.202028.1.S1_at	0.00156990605235374	1.09539832952190	0.0124852102518367	0.99028597596836	0.996486037330532	-6.98678209949206
	Ptp.4841.1.S1_at	0.00158112143047617	3.490106056519	0.00982479031736393	0.992355812472458	0.997259863385824	-6.98681449374456
	PtpAffx.94104.1.S1_at	0.00158174813848255	4.76764426525408	0.00749601556925273	0.994167674738437	0.99801914817431	-6.98683650860649
	PtpAffx.11051.1.A1_s_at	0.00158332075466072	1.38903564811404	0.0162236214535371	0.987377581752389	0.995133698168146	-6.98672352384447
	PtpAffx.5159.3.S1_at	0.00158509020780107	0.98137909817527	0.0185963581900128	0.985531747401181	0.994208471472275	-6.98667843299827
	PtpAffx.217125.1.S1_at	0.00158963602208928	2.67285230704752	0.0107799649755899	0.991612668197937	0.996920878630782	-6.98680375213614
	PtpAffx.214397.1.S1_x_at	-0.00159270339286977	9.88772119561613	-0.0157170266707091	0.987771689957054	0.995324179948686	-6.98673235498785
	PtpAffx.5937.1.S1_at	0.00159330594420837	7.2332551054602	0.0151083835461559	0.988245191789904	0.99552361989688	-6.98674259463178
	Ptp.3085.1.S1_at	0.00159803285983173	8.78629293980712	0.0156405075199949	0.987831218755288	0.995338848125212	-6.9867336645465
	PtpAffx.5584.2.S1_at	0.00160102534262174	1.90294637524619	0.0165102955612999	0.987154563622083	0.995061521800952	-6.98671840233027
	PtpAffx.222492.1.S1_s_at	0.001604224407596	6.90507476973286	0.0111606995641113	0.99131645166377	0.996856472829403	-6.98679919291607
	PtpAffx.5530.1.S1_a_at	-0.00160500273925557	8.47794814151007	-0.0179006456273952	0.98607295759842	0.9944850170371	-6.9866922908565
	PtpAffx.214185.1.S1_at	-0.00160554292859727	2.49947358394769	-0.0139091576580520	0.98917815900545	0.996056709634793	-6.98676158686596
	PtpAffx.90642.2.A1_a_at	0.00160596985565586	7.47490417803329	0.0118603028087266	0.990772154753728	0.996709162542826	-6.98679040281336
	PtpAffx.209929.1.S1_at	0.00161831703567961	1.19534168008261	0.0110946467693289	0.991367841511754	0.996856472829403	-6.98679999522911
	Ptp.7247.1.A1_at	-0.00163105503900240	9.57256885774807	-0.0200842157114805	0.984374336345969	0.99385768027381	-6.98664702346529
	PtpAffx.220380.1.S1_at	-0.00163661448921637	3.95829466833595	-0.0120975227442257	0.990587596863882	0.99662032154325	-6.98678730099754
	Ptp.2369.2.S1_at	-0.00164159762060989	1.10477647590128	-0.0158347441904312	0.98768011065135	0.995297222575707	-6.98673032787645
	PtpAffx.127990.1.A1_at	-0.00164559134920328	2.32941885580042	-0.0165835777653062	0.987097553915057	0.995026305036963	-6.9867170787271
	Ptp.2651.2.A1_at	0.00164573334920259	5.48908178755862	0.0172447481565031	0.986583201554252	0.99477383395856	-6.98670487183715
	PtpAffx.661.1.S1_at	0.00164989873714028	6.10556156416113	0.0131370740519027	0.98977882955569	0.996265931510103	-6.98677298376697
	PtpAffx.82458.1.A1_s_at	0.00165031909976099	2.11803670183793	0.0136536109724275	0.989376970086288	0.996196383214186	-6.98676543108803
	PtpAffx.153701.1.A1_at	-0.00165520773568151	6.80468864821113	-0.0188812707498473	0.98531010982445	0.99415867127101	-6.98667260536839
	PtpAffx.12091.1.S1_at	0.00165565403684464	7.67168364613612	0.0178220471206561	0.986134101587845	0.994506765538884	-6.98669382324244
	PtpAffx.220705.1.S1_at	0.00166684403165895	2.56927891532696	0.0139989558040117	0.989108297721977	0.996046712297835	-6.98676021909615
	PtpAffx.18145.1.A1_at	0.00167013355127654	3.71540182260553	0.0104681615012446	0.991855256414539	0.997037178600644	-6.98680736806909
	PtpAffx.156310.2.S1_at	0.00167438673497156	1.70721090343536	0.0123833425309090	0.990365228905454	0.99651678291209	-6.98678348211589
	PtpAffx.86646.1.S1_at	-0.00167445065897276	9.06478620718984	-0.0102761406816678	0.99200465219662	0.997116030027286	-6.98680954210222
	PtpAffx.210543.1.S1_at	0.00167905377838928	1.94379064695066	0.0132737753342296	0.989672477316438	0.99625872194067	-6.98677101329156
	PtpAffx.223774.1.S1_at	-0.00168201838335458	1.69580321737089	-0.0121784114941593	0.990524665283174	0.996593837858345	-6.98678622927755
	PtpAffx.29286.1.A1_at	-0.00168760495773768	4.92301500637519	-0.0155009838454555	0.987939762721322	0.995395544895322	-6.98673603592223
	PtpAffx.222878.1.S1_at	0.00168825310352316	2.35833177124525	0.0168438283361642	0.98689509325407	0.994914284152667	-6.98671233078082
	PtpAffx.222912.1.S1_at	0.00169125591505459	3.30023741769076	0.0146992067772727	0.98856351888374	0.995664639363791	-6.9867492512215
	PtpAffx.210861.1.S1_at	-0.00169459137709449	3.8017078567558	-0.0129604685263805	0.989916227210559	0.99631055962542	-6.98677549924278
	RPTR-Ptp-M15077-1_at	-0.00170429753319934	1.37940076800217	-0.0198417296365043	0.984562964831762	0.993901552418266	-6.98665230728731
	PtpAffx.5287.2.S1_at	0.00170742529638357	3.60529114964825	0.0196265396987421	0.984730360650626	0.993968194652809	-6.98665694257414
	PtpAffx.211489.1.S1_at	-0.00171008443746423	1.72599753532018	-0.0139399281549631	0.98915422012165	0.996056709634793	-6.9867611191732
	PtpAffx.70542.1.S1_s_at	0.00171678857921087	8.81476744982943	0.0188407624990286	0.98534162169561	0.99415867127101	-6.98667343933112
	PtpAffx.219596.1.S1_at	0.00172812056310478	3.26719414628405	0.0147438082869053	0.988528820161015	0.995646020148726	-6.98674853450726
	PtpAffx.200267.1.S1_s_at	-0.00173121564213208	4.38186596213138	-0.0137744158956412	0.989282985764644	0.99612788779925	-6.98676362268737
	PtpAffx.86678.1.S1_at	0.00173495332256213	6.90376149213981	0.00624540147156798	0.995140708116497	0.99828016028417	-6.9868458880376
	PtpAffx.225825.1.S1_x_at	-0.00173531759012224	1.54044106822869	-0.0131127108501679	0.98979778390668	0.996265931510103	-6.98677333280782
	Ptp.4519.1.S1_s_at	-0.00175172715323058	8.10469376747521	-0.0176815500897725	0.986243398415064	0.994551817197166	-6.98669654562626
	PtpAffx.218974.1.S1_at	-0.00175796220452673	3.21611887734887	-0.0143390064928222	0.98884374550695	0.995881548448128	-6.98675495980549
	PtpAffx.13014.1.S1_a_at	-0.00176052873388954	4.34359932385993	-0.00806339478129945	0.993726231692746	0.997914251788134	-6.98683169037527
	PtpAffx.217752.1.S1_x_at	-0.00176291202720025	1.68722707702920	-0.0114268193594708	0.991109407771035	0.99680655824314	-6.98679591223632
	PtpAffx.213082.1.S1_at	-0.00177346552658442	5.19644328246028	-0.0110457892976814	0.991405853223625	0.996856472829403	-6.98680058561437
	Ptp.3394.1.S1_at	0.00177359173891123	6.52523313764146	0.0200009815090884	0.984439083627134	0.993857694971202	-6.98664884438952
	PtpAffx.202120.1.S1_s_at	0.00177360809280991	8.3955620308014	0.0131278481387153	0.98978600723207	0.996265931510103	-6.98677311601878
	Ptp.2960.2.A1_at	0.00177407499922988	1.97712374884982	0.0206352297318273	0.98394570957221	0.993653624421722	-6.98663477815021
	PtpAffx.160277.1.A1_at	0.00178028597262969	1.29099956286759	0.0136452779693314	0.989383453037351	0.996196383214186	-6.98676555524241
	PtpAffx.216552.1.S1_at	0.00178457480473160	4.03550866399771	0.0212648285082999	0.983455959294703	0.993385701998653	-6.98662038078953
	PtpAffx.203166.1.S1_at	-0.00178796479239818	6.41817140607324	-0.0185177195210756	0.98559292178087	0.994208471472275	-6.98668002587946
	PtpAffx.43201.1.S1_at	-0.00179630507617334	1.98143702684085	-0.0162087844452048	0.987389124234692	0.995133698168146	-6.98672378647043
	PtpAffx.106525.1.A1_at	-0.00181254222309701	1.64678166562476	-0.0196044966876763	0.98474750790859	0.993968194652809	-6.98665741453662
	PtpAffx.202776.1.S1_at	-0.00181524613352835	2.15854953841617	-0.0119943714056407	0.990667848873517	0.996656257828277	-6.98678865732067
	PtpAffx.58789.1.A1_at	0.00181809289857116	1.33092981897878	0.0157217739174651	0.987767996794058	0.995324179948686	-6.98673227353231
	PtpAffx.9265.2.S1_at	0.00182142472256608	2.92016543423778	0.0106261477903400	0.991732340380095	0.996979487114235	-6.98680554919114
	PtpAffx.49790.1.A1_at	0.00183515575528315	7.74631147857068	0.0183510283859854	0.98572259401951	0.994261379567427	-6.98668338000762
	PtpAffx.164072.1.S1_at	-0.00183765693070903	7.8528953590047	-0.0181203007337956	0.98590208221552	0.99438658173236	-6.98668797262556
	PtpAffx.201125.1.S1_at	-0.00184044177187959	1.86080296539950	-0.0120820018140947	0.99059967218086	0.99662032154325	-6.98678750582247
	PtpAffx.217884.1.S1_at	-0.00184134512294465	2.62446237699076	-0.0175104837215735	0.986376476444022	0.994652696920573	-6.98669983125958
	Ptp.1942.1.S1_s_at	-0.00184392226047159	7.42829138340177	-0.0150017721347976	0.98832813202238	0.995558180194046	-6.98674434661704
	PtpAffx.16086.1.A1_at	-0.00184887727060845	2.80405975382295	-0.0115313282797364	0.991028098962538	0.996763006760762	-6.98679460272834
	PtpAffx.218493.1.S1_x_at	-0.00185351214210616	5.55531146131621	-0.0151800184622563	0.988189462222875	0.995516468619173	-6.98674141045987
	PtpAffx.121896.1.A1_at	-0.00185492725861458	5.40009405579314	-0.0127830975752969	0.99005422070868	0.996398018032549	-6.9867779913553
	PtpAffx.1445.1.A1_at	-0.00185774920127546	7.1359838919024	-0.0189156059487742	0.985283400067757	0.99415867127101	-6.98667189709084
	PtpAffx.200965.1.S1_at	-0.00185886772714872	2.28143595835062	-0.0160854038806676	0.987485108526333	0.995182365189663	-6.98672596109043
	PtpAffx.222687.1.S1_s_at	-0.0018605531366509	4.78035546893528	-0.0190892279918882	0.985148337723321	0.99412281181482	-6.98666829585534
	Ptp.1714.1.A1_at	-0.00186382518971939	5.78614932881096	-0.0153037854791321	0.988093175783731	0.995506199821712	-6.98673935131175
	PtpAffx.201849.1.S1_at	-0.00186811652766572	6.49648973500301	-0.0149377613483664	0.988377930415688	0.995575683390225	-6.98674539256977
	PtpAffx.87815.1.S1_at	-0.00187044133815029	11.0529172552761	-0.0240784019591867	0.981267437011508	0.992384966804245	-6.98655075474866
	Ptp.6335.1.A1_at	-0.00188093381148313	7.80493984004544	-0.00974388023171661	0.992418762440032	0.997306804845688	-6.98681535788338
	PtpAffx.51019.1.A1_s_at	0.0018847536951494	2.51381697088481	0.0125205708866347	0.990258465472377	0.996486037330532	-6.98678161690315
	PtpAffx.52104.1.A1_s_at	0.00188554376249161	5.61172956515257	0.0178214105224061	0.986134596815917	0.994506765538884	-6.98669383562628
	PtpAffx.15237.3.S1_at	-0.00188647376311479	8.60741429217462	-0.0195462806103736	0.98479279423341	0.99396969188207	-6.9866586584501
	PtpAffx.217646.1.S1_at	0.00189674141131180	3.13637934825334	0.0115664391308658	0.991000782452724	0.996763006760762	-6.98679416011018
	PtpAffx.57179.1.A1_at	0.00190047237093793	3.31347620406799	0.00691557772434196	0.99461928004464	0.998103566098403	-6.98684107411526
	PtpAffx.212379.1.S1_at	0.00190833278041991	2.35628988687851	0.00912555170121888	0.992899838487755	0.997550924943485	-6.98682172580835
	PtpAffx.213647.1.S1_at	0.00191622005760905	1.49937869005408	0.0136227715950133	0.989400962662081	0.996197680427032	-6.9867658901887
	PtpAffx.101029.1.A1_at	0.00192456160149401	2.76882060592966	0.0115242007643040	0.991033644225362	0.996763006760762	-6.98679469241568
	PtpAffx.210630.1.S1_at	-0.00192702830536540	6.59234518794273	-0.0121289479055069	0.990563148028557	0.996616228864315	-6.98678688548422
	PtpAffx.81590.1.A1_at	0.00192836033837374	1.80617595652956	0.0172764306453398	0.98655855456871	0.994771853934184	-6.98670427491799
	Ptp.3802.1.A1_a_at	-0.00194907685961354	8.7566242046592	-0.0175656767429255	0.986333539969667	0.994625731763963	-6.98669877466981
	PtpAffx.205274.1.S1_at	0.00196358948065356	3.45761091871112	0.0103689634352061	0.991932434320754	0.997079131022333	-6.98680849620122
	PtpAffx.115633.1.S1_at	-0.00196669257108439	7.50735451217253	-0.0141151265219496	0.989017919212679	0.99600796091647	-6.98675843657118
	PtpAffx.220513.1.S1_at	-0.00196824641856130	2.54828427470126	-0.0156242315210524	0.98784388083299	0.995338848125212	-6.98673394227179
	PtpAffx.211635.1.S1_at	0.00196924333546522	1.18681635584651	0.0241525242621287	0.98120978351771	0.99234300169905	-6.9865488036798
	PtpAffx.114549.1.A1_a_at	0.00197246973930909	7.929661032093	0.0215922563745099	0.98320126359523	0.993228483561822	-6.9866127223241
	Ptp.1448.1.S1_x_at	-0.00197467160349163	12.3382280050930	-0.0236781346568749	0.981578773167217	0.992549881950368	-6.98656118708378
	PtpAffx.202842.1.S1_at	-0.00197509804459894	2.82339163593759	-0.00983804334387643	0.992345501308421	0.997259863385824	-6.98681435151802
	PtpAffx.128896.1.S1_s_at	0.00198029929557819	9.15564275164167	0.0170719026966350	0.986717664721568	0.994849730648744	-6.98670810906775
	PtpAffx.203583.1.S1_at	0.00201498140511802	4.79719948353579	0.0203979426354249	0.98413029152668	0.99377184960522	-6.98664009206268
	PtpAffx.3761.1.A1_x_at	0.00201757923317425	3.06507333265233	0.0196949981620717	0.98467710686517	0.993943953050458	-6.98665547343023
	PtpAffx.95742.1.A1_at	-0.00201841831123106	2.76954174892112	-0.0206476145045329	0.983936075676698	0.993653624421722	-6.9866344991127
	PtpAffx.213185.1.S1_at	0.00202072221426186	1.91186767480897	0.0230301275793230	0.98208281328652	0.99271400300807	-6.98657770568012
	PtpAffx.214705.1.S1_s_at	-0.00205330299448470	2.64252278116129	-0.0129573546793830	0.989918649761182	0.99631055962542	-6.98677554328935
	PtpAffx.128228.1.A1_at	0.00205380325826732	0.937321078965863	0.0202454350462355	0.984248925336385	0.993812752814499	-6.98664347494415
	PtpAffx.205585.1.S1_at	-0.00205529307236541	1.46984330215119	-0.0200496515340177	0.984401223553997	0.993857694971202	-6.98664778054782
	PtpAffx.219715.1.S1_at	-0.00206090654426827	2.03906452055582	-0.0126753085312245	0.990138080083937	0.996437065560753	-6.98677948904705
	PtpAffx.206133.1.S1_at	0.00206108826261087	2.35423356796278	0.0202710498537684	0.984228999859052	0.993808973353676	-6.98664290853729
	Ptp.3418.1.S1_at	-0.00207291799959197	2.37201670177469	-0.0102125107978462	0.992054157505891	0.99713620253534	-6.9868102536329
	PtpAffx.95085.1.A1_at	-0.00207942927599025	1.34453989024172	-0.0163663105788497	0.98726657659931	0.995095101588056	-6.98672098587514
	Ptp.2558.1.S1_at	0.00208239791017206	11.1369462304715	0.0264689474797283	0.979408092105813	0.991353471239173	-6.98648480837655
	PtpAffx.29072.1.S1_at	-0.00208381331861229	2.53887554187546	-0.0227116565881832	0.982330533007064	0.992821926503157	-6.98658565598258
	PtpAffx.218222.1.S1_at	0.00208523255834780	3.79167202209121	0.0145848095440796	0.988652516834836	0.99573794634574	-6.98675107957622
	PtpAffx.69061.1.A1_at	-0.00208991190876118	3.60668884535577	-0.0137785615300610	0.98927976052961	0.99612788779925	-6.9867635603462
	PtpAffx.217714.1.S1_at	-0.00209384455197448	2.70578994320108	-0.0163008480362217	0.98731750321699	0.995095101588056	-6.98672215299703
	PtpAffx.213003.1.S1_at	-0.00209488522067258	1.17794275086445	-0.0195689935099489	0.984775125847136	0.993968194652809	-6.98665817357952
	Ptp.2361.1.S1_at	-0.00210102277098834	10.5792048425506	-0.0235737084275041	0.981659998576681	0.992585828944296	-6.98656388002871
	PtpAffx.208679.1.S1_at	0.00210602553932970	1.79361717546581	0.0239832778262047	0.981341426225145	0.99241076618306	-6.9865532498485
	PtpAffx.221679.1.S1_s_at	-0.00211008692345693	1.51147214423071	-0.0148650403922547	0.988434505112645	0.99560001086554	-6.98674657542238
	PtpAffx.101165.1.A1_at	-0.00211192859061438	1.61129364802451	-0.0148128929211785	0.988475074304062	0.995608215738694	-6.98674742008047
	PtpAffx.107803.1.A1_at	-0.00211252936342099	8.01060048125898	-0.0259425144474721	0.979817536295355	0.99158813454134	-6.98649986622258
	PtpAffx.207572.1.S1_at	-0.00211405958664335	2.52420546350086	-0.0142641668562635	0.98890196903431	0.995907522413605	-6.98675612812228
	PtpAffx.46770.1.S1_at	0.00211614359767953	2.98868607967011	0.0166254599426022	0.987064971814376	0.9950202080371	-6.98671631963036
	PtpAffx.208274.1.S1_at	-0.00211954813000581	2.40454278163359	-0.0110706286830914	0.99138652787445	0.996856472829403	-6.98680028578512
	PtpAffx.224590.1.S1_at	0.00212085650741178	2.96682137738135	0.0170851447755360	0.986707363180803	0.994849730648744	-6.98670786220965
	PtpAffx.213959.1.S1_at	0.00212226467855769	2.46409356735524	0.0168564082933884	0.986885306762396	0.994914284152667	-6.98671209940214
	PtpAffx.208488.1.S1_at	0.00212313243989470	2.11303016236642	0.0188400539507542	0.985342172884345	0.99415867127101	-6.9866734539024
	PtpAffx.210696.1.S1_at	-0.00212435807638300	2.43912898327371	-0.0118052775522584	0.990814964666281	0.996709162542826	-6.98679111353054
	PtpAffx.217718.1.S1_x_at	0.00212882482146348	1.21721686695468	0.0267630761601821	0.979179330161758	0.991252620180072	-6.98647626355804
	PtpAffx.222355.1.S1_at	-0.00212936171989875	1.50705858165012	-0.0123237649398512	0.990411580234755	0.99652903822264	-6.98678428549746
	PtpAffx.222465.1.S1_at	-0.00213525758154898	2.02748740749619	-0.0214555916413653	0.983307570495316	0.993319535263822	-6.98661593310903
	PtpAffx.220399.1.S1_at	-0.00213768334943998	3.05909668453558	-0.0131233440897241	0.989789511341486	0.996265931510103	-6.98677318054976
	PtpAffx.125954.1.S1_at	0.00213826556120100	5.74033912534737	0.0161810932516349	0.987410666666011	0.995133698168146	-6.98672427598223
	PtpAffx.116847.1.S1_at	0.00214932158006764	1.74237467014288	0.0207367251453563	0.983866758166254	0.993630220307769	-6.9866324864525
	PtpAffx.43599.2.A1_at	0.00215163995730849	2.06320212464617	0.0184805308192994	0.985621851548896	0.994218238053486	-6.98668077681189
	PtpAffx.11008.1.A1_at	0.00215750560050321	7.29553453033602	0.0207274209971141	0.983873995683575	0.993630220307769	-6.98663269700196
	PtpAffx.200949.1.S1_s_at	0.00216490116236301	10.9739684731359	0.017890764229808	0.986080644610379	0.9944850170371	-6.98669248387849
	PtpAffx.206953.1.S1_at	-0.00217553191934927	1.64575226620944	-0.0145264830261906	0.988697893350055	0.995750987639918	-6.98675200628216
	Ptp.4421.1.A1_s_at	-0.00218437536708027	7.921624257743	-0.0200893607109526	0.984370334092174	0.99385768027381	-6.9866469106594
	PtpAffx.8562.1.S1_at	-0.00218775890089873	5.38684435992514	-0.0226915739911588	0.982346154136165	0.992821926503157	-6.98658615361382
	PtpAffx.147323.1.A1_at	0.00218784908074454	9.46390597307779	0.0200206636833799	0.984423772996057	0.993857694971202	-6.98664841448294
	PtpAffx.200737.1.S1_at	-0.00219472004005805	1.65843387382935	-0.0188466915207426	0.985337009434364	0.99415867127101	-6.9866733173794
	PtpAffx.126807.1.S1_at	-0.00220502057632732	5.83217224594943	-0.0188827833082575	0.985308933187	0.99415867127101	-6.98667257419394
	PtpAffx.211562.1.S1_at	-0.00221374029747734	1.56313664522562	-0.0239603144644763	0.981359287557222	0.992412487061398	-6.98655385069624
	PtpAffx.121329.1.A1_at	0.00221589977505410	4.74985640373095	0.0130466355693282	0.989849189912138	0.996283996595963	-6.98677427617794
	PtpAffx.212440.1.S1_s_at	0.0022245131392431	8.03837074358289	0.0250994267151622	0.980473278003293	0.991940512410447	-6.9865233514601
	PtpAffx.222268.1.S1_x_at	-0.00222819534703245	1.13362972109302	-0.0218457026968017	0.983004117139743	0.993176359665422	-6.98660671393094
	PtpAffx.209097.1.S1_x_at	-0.00223004241149205	5.19600065834464	-0.0112475670900536	0.991248867774674	0.996856472829403	-6.98679813052617
	PtpAffx.22267.1.S1_at	0.00223777052072083	1.45383996722642	0.0237778151232511	0.981501239340594	0.99250700802911	-6.98655860542025
	PtpAffx.206928.1.S1_at	-0.00224138636975546	1.31539827331981	-0.0186685986558993	0.985475550380998	0.994184968797507	-6.98667696376891
	PtpAffx.204718.1.S1_at	-0.00224377638763817	2.24264889954654	-0.0108898279466942	0.991527193217178	0.99686758426178	-6.98680245279054
	Ptp.1953.1.S1_at	0.00224531994023902	7.09721903108302	0.0230158892786661	0.982093888374746	0.99271400300807	-6.98657806348858
	PtpAffx.219360.1.S1_at	0.00225545476008238	2.83579906574353	0.0152634939374559	0.988124521181363	0.995506199821712	-6.98674002348948
	Ptp.1010.1.A1_at	-0.00225683160994983	7.11897069327728	-0.0213054494845147	0.983424361425535	0.993385701998653	-6.98661943703162
	PtpAffx.219999.1.S1_at	0.00225813538492448	2.11439924153466	0.0185137875644420	0.98559598052047	0.994208471472275	-6.98668010534681
	Ptp.6247.2.S1_a_at	0.00225903672515138	9.58472664340318	0.0213689373816068	0.98337497610782	0.993354947820738	-6.98661795839351
	PtpAffx.213393.1.S1_at	0.00226085110769780	5.24137390522452	0.0201517383381524	0.984321811072886	0.993842748569583	-6.98664554070985
	PtpAffx.213774.1.S1_at	0.00226818445405597	3.12063823401392	0.0156553294565699	0.987819687883171	0.995338848125212	-6.98673341138103
	PtpAffx.61669.1.S1_at	-0.00227578015267760	2.89367594944736	-0.0164887188075653	0.987171349218082	0.995062109272398	-6.98671879092671
	Ptp.912.3.A1_a_at	-0.00228063710586213	11.1196993398751	-0.0249982996703873	0.980551934223722	0.99195539124782	-6.98652611637264
	PtpAffx.138719.1.A1_at	-0.00228503333100516	1.55890188619444	-0.0246706896606607	0.98080674950816	0.992066093081637	-6.98653499690544
	PtpAffx.96423.1.S1_at	-0.00228548759987346	2.2912315394642	-0.0161683067464289	0.98742061396239	0.995133698168146	-6.98672450173355
	PtpAffx.225623.1.S1_at	0.00228561615495737	1.92870769865847	0.0199098553321530	0.984509970153982	0.993896582398805	-6.98665082929654
	PtpAffx.22200.3.S1_a_at	0.00228664077327601	6.5131685498302	0.0224932213900007	0.982500441951476	0.992879821651215	-6.98659104499435
	PtpAffx.12284.1.A1_s_at	0.00228842124337625	11.1936300236314	0.0284309974088585	0.97788212347107	0.990594156426653	-6.9864260225778
	Ptp.1748.1.A1_at	-0.0023005925894255	1.27614054296370	-0.0190183164855497	0.985203500442472	0.99412281181482	-6.98666977066309
	PtpAffx.208739.1.S1_at	0.00230872062745902	1.30470749846258	0.0227490679320500	0.982301432835827	0.992821926503157	-6.9865847277846
	PtpAffx.69000.1.A1_at	-0.00231132107261312	1.97530314197931	-0.0110011121640678	0.991440612601028	0.996856472829403	-6.98680112320447
	PtpAffx.224078.1.S1_at	-0.00231153240183768	1.82587379254303	-0.0142654084192431	0.988901003126119	0.995907522413605	-6.98675610879019
	PtpAffx.207615.1.S1_at	-0.00231724155104374	7.2354297071362	-0.026125460449957	0.97967524555023	0.991525830270378	-6.98649466760997
	PtpAffx.210286.1.S1_at	-0.00231831887359712	1.32680305646354	-0.0235462702573197	0.981681340728348	0.992589850935876	-6.9865645856302
	PtpAffx.147688.1.A1_at	-0.00232305533070942	1.73822562231097	-0.0271655904567974	0.978866273282152	0.991094147506586	-6.98646441698709
	PtpAffx.47981.1.A1_at	0.00232332320306550	1.57002580260528	0.0230707717634153	0.982051198726448	0.99270382316124	-6.98657668307465
	PtpAffx.217527.1.S1_at	-0.00232553313807493	1.44331867813207	-0.0211748037570717	0.983525987022303	0.993425789723865	-6.98662246594013
	PtpAffx.219444.1.S1_at	0.00233668623164140	1.51595156978280	0.0181666109593389	0.98586605638972	0.994366576682792	-6.98668705548451
	PtpAffx.219114.1.S1_at	-0.00234045600962829	1.45294642222809	-0.0204260236987901	0.984108447651205	0.993768943955595	-6.98663946640884
	PtpAffx.147263.1.A1_at	-0.00234302548919796	0.986652779739774	-0.0208615422317205	0.983769665512992	0.993606553213541	-6.986629652752
	PtpAffx.71406.1.A1_at	0.00234977133761838	7.06888758375475	0.0259176789750126	0.979836852751242	0.991591342803198	-6.98650056913406
	Ptp.2596.1.S1_at	0.00235104706225542	7.16576238965632	0.0150378101416832	0.988300095601342	0.995558180194046	-6.986743755779
	PtpAffx.216277.1.S1_at	0.00235417997989984	1.54532991514491	0.0213739282914261	0.98337109383293	0.993354947820738	-6.98661784196832
	PtpAffx.225724.1.S1_at	0.00235482015467303	1.41914970943738	0.0256812787558743	0.980020720055618	0.991679367299529	-6.986507226205
	PtpAffx.37974.1.A1_at	-0.00235658691159601	1.48493920198929	-0.0289500753666118	0.977478430149831	0.990505772831647	-6.98640976751407
	PtpAffx.154722.1.S1_s_at	0.00237681804257583	4.57347487379511	0.0140715699446833	0.989051805344925	0.996021872473664	-6.98675910662998
	Ptp.4814.1.S1_at	-0.00237898526184788	1.48853486699543	-0.0157687868905599	0.98773142264831	0.995322491918743	-6.98673146553311
	Ptp.4798.1.S1_at	-0.00238434594120918	9.9116616417342	-0.0268990148504082	0.979073602959635	0.991194605825064	-6.98647228246198
	PtpAffx.213380.1.S1_at	0.00238437187413720	1.69052109394294	0.0195852871390826	0.984762451022794	0.993968194652809	-6.98665782539944
	PtpAffx.204120.1.S1_at	0.00238566733164314	2.46075584254778	0.0222069687892489	0.98272310378071	0.99303947301497	-6.98659802829151
	Ptp.6950.1.S1_at	-0.00238956978060401	8.14424215040266	-0.0287384950000091	0.977642978007598	0.99054599433923	-6.98641642870957
	PtpAffx.202887.1.S1_at	0.00239207380356676	2.86598578971034	0.0104158125509138	0.991895984842573	0.997058811967214	-6.98680796474715
	PtpAffx.203758.1.S1_at	-0.00239746057771106	1.88193894752165	-0.0191116486087445	0.985130896534395	0.99412281181482	-6.98666782841246
	PtpAffx.209150.1.S1_at	0.00240305993292989	2.73981308293714	0.0151820040066746	0.988187917536724	0.995516468619173	-6.98674137755775
	PtpAffx.222286.1.S1_at	0.00240462430451149	4.29051663333917	0.00504351578242641	0.996075836529773	0.998563587149901	-6.98685329325461
	Ptp.1604.1.A1_at	0.00240894922635548	1.28098815237658	0.0216773925069667	0.983135039235206	0.99321059655456	-6.98661071184119
	PtpAffx.56216.1.A1_at	0.00240926438434319	1.09088727742883	0.0176900468892685	0.986236788493012	0.994551817197166	-6.9866963815975
	PtpAffx.204578.1.S1_x_at	-0.00241683658748038	6.01001719959042	-0.0205795841439714	0.983988995323656	0.993679897331826	-6.98663602981805
	Ptp.7537.1.S1_s_at	0.00241747539903159	11.0841085977006	0.0300257689924782	0.976641871360057	0.990107316347634	-6.9863751458346
	PtpAffx.208422.1.S1_at	0.00241988058335263	1.40898972137070	0.0208193850370733	0.983802458699625	0.993623333159886	-6.98663061174108
	PtpAffx.215997.1.S1_s_at	0.00242832038464202	2.51873073152471	0.0251559165428792	0.98042934053155	0.991940512410447	-6.98652180211421
	PtpAffx.207829.1.S1_at	-0.00242841230351409	4.94077884688424	-0.0122602069175395	0.990461028378425	0.996562464338093	-6.98678513828239
	PtpAffx.210436.1.S1_s_at	-0.00242893528047672	1.55754455803613	-0.0256294914914832	0.980060999305854	0.991703785513254	-6.98650867639937
	PtpAffx.57056.1.A1_at	0.00243713442040505	5.619028128558	0.0232253951559323	0.981930927191898	0.99270382316124	-6.98657277628218
	PtpAffx.7255.1.A1_at	-0.00243716389801829	1.41841333659238	-0.0217718856292827	0.983061536564146	0.99319587039014	-6.98660847113097
	PtpAffx.201544.1.S1_at	0.00243786376140354	1.42320853647945	0.0209526819723102	0.983698769952457	0.993551288716043	-6.98662757288148
	PtpAffx.207170.1.S1_at	0.00243984340904313	1.13322691646967	0.0235063277588387	0.981712409112245	0.992589850935876	-6.98656561132503
	PtpAffx.204725.1.S1_at	-0.00244046182665780	1.62952024386390	-0.017275299855424	0.986559434251957	0.994771853934184	-6.98670429624168
	PtpAffx.224400.1.S1_at	-0.00244280253084606	1.83441386451957	-0.0193000073844188	0.98498437096336	0.994057355964755	-6.9866638796922
	PtpAffx.73921.1.A1_at	-0.00244348496802971	5.2060600115449	-0.0253485677276831	0.980279498036335	0.991875851600715	-6.98651649208098
	PtpAffx.225690.1.S1_at	-0.00244390089564295	2.38262471968283	-0.0273584142742882	0.978716305225808	0.991061608838421	-6.98645867926671
	PtpAffx.84083.1.S1_at	-0.00245427327178627	3.90378191568766	-0.0234287307816722	0.981772766286472	0.992618137301226	-6.98656759898284
	PtpAffx.219461.1.S1_at	-0.00245893236217798	3.7129693348126	-0.0124829770165632	0.990287713420932	0.996486037330532	-6.98678212992462
	PtpAffx.148850.1.S1_at	-0.00246511673112604	1.42651817691536	-0.0212466198481924	0.983470123288523	0.993385701998653	-6.98662080325159
	PtpAffx.12410.1.S1_at	-0.00246754467358912	8.977657937651	-0.0267255712280083	0.979208499941756	0.99125830134373	-6.98647735837670
	PtpAffx.30501.1.A1_at	-0.00248396136344198	4.25128363801546	-0.025294604787044	0.980321469883477	0.991901977559542	-6.98651798354222
	PtpAffx.221449.1.S1_at	0.00249310609510456	1.34470599000332	0.025403676271372	0.980236635215573	0.991865165315506	-6.98651496567689
	PtpAffx.29901.1.S1_at	-0.00249397413082875	8.40801223321279	-0.0250820352454258	0.980486805004902	0.991940512410447	-6.9865238277546
	PtpAffx.249.577.A1_at	-0.00249935846264404	0.94303197660262	-0.0299421207888546	0.976706922882113	0.990107316347634	-6.98637788336824
	PtpAffx.58479.1.S1_at	-0.00250610716927291	8.40507033360212	-0.0250949852394737	0.980476732561128	0.991940512410447	-6.98652347312873
	PtpAffx.108572.1.A1_s_at	-0.00251692638782508	2.03583760559121	-0.0231380655524441	0.981998855182928	0.99270382316124	-6.98657498600283
	PtpAffx.108505.1.A1_at	-0.00251793708757142	1.61777243318637	-0.0205601840088756	0.984004086369906	0.993679897331826	-6.98663646540181
	PtpAffx.740.5.S1_at	0.00251897507026611	2.90603891493689	0.0276017380135166	0.978527062273723	0.990968016810398	-6.98645138094777
	PtpAffx.218174.1.S1_at	-0.00253950166796102	1.32472083610671	-0.0251888482133466	0.980403726494325	0.991936416856736	-6.98652089729072
	PtpAffx.208875.1.S1_at	0.0025400409180909	1.54066669541469	0.0236795133130709	0.981577700814413	0.992549881950368	-6.98656115145138
	PtpAffx.222204.1.S1_at	-0.00254100489088316	7.400693461507	-0.0234898631878123	0.981725215721902	0.992589850935876	-6.98656603361666
	PtpAffx.16538.1.S1_at	-0.00254474105134661	1.66082580350269	-0.0307995016930365	0.976040163623348	0.989975003520777	-6.98634946211424
	PtpAffx.79594.1.S1_s_at	0.00255136200776818	8.34064047355353	0.0216338653660523	0.983168897428424	0.993228463058213	-6.98661174071946
	PtpAffx.126190.1.S1_at	0.00255205347481890	6.95654973895909	0.025033274445975	0.980524730955076	0.99195539124782	-6.98652516139052
	PtpAffx.30508.1.A1_at	-0.00256744015706722	6.55549641372394	-0.0229075974522063	0.982178121979588	0.992734873832556	-6.98658077762092
	PtpAffx.127722.1.A1_at	-0.00256789377204392	5.33499422985512	-0.0190818133540354	0.985154105635105	0.99412281181482	-6.98666845032089
	Ptp.2121.2.S1_x_at	0.00258132620089135	9.52012737556702	0.0263182395663925	0.979525307669417	0.991439435021045	-6.98648915005433
	PtpAffx.106020.1.S1_s_at	0.00259083692643802	5.80500031965686	0.0248745302935614	0.980648201859353	0.991971076900587	-6.98652948515947
	PtpAffx.206183.1.S1_at	-0.00259495182354064	1.79200808441125	-0.0197584587789546	0.984627740971167	0.993933782442918	-6.98665410697334
	PtpAffx.208033.1.S1_at	-0.00259580709669205	3.54904728210595	-0.0135253111633714	0.98947678549752	0.996201868483579	-6.98676733424166
	PtpAffx.114773.1.A1_at	-0.00259900461815277	1.98096989892187	-0.0239854824882083	0.98133971139839	0.99241076618306	-6.98655319213214
	PtpAffx.203282.1.S1_at	0.00259948362860563	9.06208147054828	0.0209829190429151	0.983675249246144	0.993543872538418	-6.98662688084826
	PtpAffx.216527.1.S1_at	0.00260168947687189	1.86749122020773	0.0198411124731842	0.984563444920744	0.993901552418266	-6.98665232065355
	PtpAffx.211413.1.S1_at	-0.00260757647490584	1.26701706626112	-0.0215982220590574	0.983196623097687	0.993228483561822	-6.98661258170269
	PtpAffx.24236.1.A1_at	-0.00261479786020224	1.56891055428389	-0.0199501481963707	0.984478626550072	0.993881277819562	-6.98664995275662
	PtpAffx.112378.1.S1_at	-0.00261999506650135	4.73202802649344	-0.0290134776809295	0.977429121844262	0.990505772831647	-6.98640776190264
	PtpAffx.81568.1.A1_at	0.00262132776414248	2.66843675650528	0.0293976772788277	0.97713032998654	0.990339435294275	-6.98639551464621
	PtpAffx.225414.1.S1_at	-0.00262294097101545	3.13358676184125	-0.0268387150576499	0.97912050146399	0.991225744793498	-6.98647405088854
	PtpAffx.217116.1.S1_x_at	0.00262710238281860	1.90574276466546	0.0193449243280166	0.9849494298542	0.994057355964755	-6.98666293234316
	PtpAffx.7686.6.A1_a_at	0.00263066767140874	6.78134697924412	0.0256997641009335	0.98000634248405	0.991679367299529	-6.98650670785261
	PtpAffx.207624.1.S1_at	-0.00263414012226182	4.8984848429589	-0.0225604387632731	0.982448157088486	0.992859659880452	-6.98658939222224
	PtpAffx.222815.1.S1_at	-0.00263420212885368	2.54628266551281	-0.0192889738920329	0.984992953975921	0.994057355964755	-6.98666411206413
	PtpAffx.119203.1.A1_at	-0.00263605548583801	1.70936962867877	-0.0272438313920713	0.978805421561084	0.991084623857765	-6.98646209371948
	PtpAffx.99255.1.S1_s_at	-0.00263680473997674	6.63379218460559	-0.0251885444113404	0.980403962789426	0.991936416856736	-6.98652090564332
	PtpAffx.216224.1.S1_at	-0.00265941643384382	1.39513474807505	-0.0219081819918430	0.982955517006995	0.993159934947034	-6.98660522197714
	PtpAffx.225578.1.S1_at	0.00266114079187507	1.62664700636699	0.0191517803975059	0.985099677694452	0.99412281181482	-6.98666699034302
	PtpAffx.219066.1.S1_at	0.00266170722662551	3.02785444434865	0.0187276592343758	0.985429606269157	0.994171281353108	-6.98667575836063
	Ptp.240.1.S1_at	0.00266279151551085	7.08781025543343	0.0304777295245461	0.976290393886912	0.990083556507628	-6.98636022255195
	PtpAffx.249.51.A1_a_at	-0.00266441589536015	3.17887393761395	-0.0172311319300225	0.986593794127432	0.99477383395856	-6.9867051280393
	PtpAffx.95537.1.A1_at	0.00266700397307718	2.52342472346434	0.0164201904020665	0.987224660809022	0.995095101588056	-6.98672002175061
	PtpAffx.3289.4.A1_at	-0.00267084530408024	2.24185335079126	-0.0221618297055943	0.98275821539809	0.99304547869736	-6.98659912132242
	PtpAffx.7498.1.S1_at	0.00267109111688946	10.1030850148795	0.0346717959942615	0.973029046468097	0.989053474639102	-6.9862111068769
	PtpAffx.200928.1.S1_x_at	0.00267716802658113	1.22783928999608	0.0249225023909789	0.980610889195137	0.991971076900587	-6.98652818142674
	PtpAffx.204687.1.S1_at	0.0026787428412105	1.29103179857041	0.0258116750688497	0.979919300290666	0.991633571389675	-6.98650356176497
	PtpAffx.222698.1.S1_at	-0.00268265702071036	2.60465560743169	-0.0111081046682908	0.991357371105365	0.996856472829403	-6.98679983214848
	PtpAffx.202269.1.S1_at	0.002682675126362	2.95074792965759	0.0152556301512465	0.988130638932016	0.995506199821712	-6.98674015447318
	PtpAffx.203441.1.S1_at	0.0026895844322139	2.60780512822116	0.0302575034175350	0.976461657108957	0.990083556507628	-6.98636752204267
	PtpAffx.215648.1.S1_at	0.00269541182549471	3.79445179881563	0.0302185145351711	0.97649197772166	0.990083556507628	-6.98636880883178
	PtpAffx.86620.1.S1_at	-0.00270045743607472	2.2403116657443	-0.0283552622969643	0.977941024151454	0.990597342286722	-6.98642836966224
	PtpAffx.221240.1.S1_x_at	0.00270345411926520	1.59065814684628	0.0190361469598246	0.98518962994327	0.99412281181482	-6.98666940034385
	Ptp.2200.1.A1_s_at	0.00271273495363467	7.37405438516404	0.0322634700458598	0.974901724698165	0.989761115188845	-6.98629907888779
	PtpAffx.249.373.A1_s_at	0.00271870485475922	11.4446525645050	0.030579417900843	0.976211314320495	0.990077572923255	-6.98635683418492
	PtpAffx.160227.1.A1_at	0.0027207227104018	2.22443612673014	0.0222434652911081	0.982694714858586	0.99302712547488	-6.98659714291254
	PtpAffx.209541.1.S1_at	0.00272911740933468	1.52436070624157	0.0262193013937398	0.979602258742356	0.991484640244975	-6.98649198684265
	PtpAffx.218770.1.S1_at	-0.00273120931163295	1.86469677317908	-0.0324311649038539	0.974771322359405	0.989715896943042	-6.98629315828956
	PtpAffx.220121.1.S1_at	-0.00273291820950505	1.53329828487803	-0.0336077800745318	0.973856388816176	0.98943589991675	-6.98625075396067
	PtpAffx.224275.1.S1_at	0.00273384731611537	1.39022467346686	0.0226652101500487	0.982366661105654	0.992826313373952	-6.98658680622123
	PtpAffx.5541.1.A1_at	0.00273419965843313	1.60433579737616	0.0231588398387534	0.981982696209618	0.99270382316124	-6.98657446110088
	PtpAffx.225196.1.S1_s_at	-0.00274132306608177	1.76324239001401	-0.0163216914684103	0.987301288052023	0.995095101588056	-6.98672178189014
	PtpAffx.222885.1.S1_at	0.00274813279191388	3.55513583384206	0.0265633177971433	0.979334694297862	0.99132250546992	-6.98648207708337
	Ptp.237.1.S2_s_at	0.00274951265866186	11.1203666761769	0.0310402040103482	0.975852980154857	0.989975003520777	-6.98634133887491
	PtpAffx.162.1.A1_a_at	0.00276051504069752	1.96843717857314	0.0186956281886861	0.985454523694184	0.994180087781827	-6.98667641257693
	PtpAffx.208616.1.S1_at	-0.00276805036464189	1.88768752196008	-0.0187937058136581	0.985378227708532	0.994165488526056	-6.98667440586091
	PtpAffx.65218.1.A1_at	0.00277580935349420	3.71895312292084	0.015017062359977	0.98831623671236	0.995558180194046	-6.98674409610908
	PtpAffx.151978.1.S1_at	0.00277647251870494	4.70379782388073	0.0276334544244283	0.97850239520985	0.990959377269875	-6.98645042487709
	PtpAffx.201328.1.S1_at	0.00277664655573284	2.76383510591671	0.0236576820631782	0.98159468170373	0.992549881950368	-6.98656171545275
	PtpAffx.131025.1.S1_s_at	-0.0027803777122859	6.93167442510631	-0.0230703990354763	0.982051488647972	0.99270382316124	-6.98657669246065
	PtpAffx.211670.1.S1_at	0.00278164468930164	1.72917509853174	0.0163162819123065	0.987305496419996	0.995095101588056	-6.98672187825015
	PtpAffx.205366.1.S1_at	0.00278176994669965	1.17417894507569	0.0286254835801688	0.977730868405524	0.990573493910083	-6.98641996663803
	PtpAffx.208927.1.S1_at	-0.00278631984270028	1.70324330606944	-0.0223094959921245	0.98264335272853	0.99299156238983	-6.98659553736067
	Ptp.5455.1.S1_at	-0.00278883995881785	6.42026777399891	-0.024846139653529	0.98067028410264	0.991977075051396	-6.98653025554592
	PtpAffx.201057.1.S1_s_at	-0.00279978292585437	6.12144136181909	-0.0185590672680391	0.985560756641638	0.994208471472275	-6.98667918919341
	PtpAffx.209110.1.S1_at	0.00280105554925081	1.61005300082135	0.0203021419985755	0.984204813636538	0.993800891480775	-6.98664222005075
	PtpAffx.9095.1.S1_at	-0.0028036360456154	5.85411793443426	-0.0201448348364787	0.984327181244116	0.993842748569583	-6.98664569253488
	PtpAffx.203465.1.S1_at	-0.00280617949657724	2.11406093888631	-0.0198424697815848	0.984562389075749	0.993901552418266	-6.98665229125704
	PtpAffx.77722.1.A1_at	-0.00281101006649842	1.66228889753278	-0.0229062173049432	0.982179195513427	0.992734873832556	-6.98658081212914
	PtpAffx.204002.1.S1_at	0.00281785667894763	5.45958513591301	0.0169042662349118	0.986848076025038	0.994914284152667	-6.98671121758952
	PtpAffx.216901.1.S1_x_at	0.00281974916390570	1.51433989114694	0.0284816027929717	0.97784276675012	0.990586271636912	-6.98642445079268
	PtpAffx.57035.1.A1_at	0.00282468095564292	2.41821802895269	0.0148868086461493	0.988417570064652	0.995599282112194	-6.98674622195321
	Ptp.760.1.A1_at	0.00282642103312103	3.36430349729206	0.0151582523105916	0.988206395553293	0.99551719710827	-6.98674177086095
	PtpAffx.147335.1.A1_at	0.00282694798319261	3.72878869994255	0.0246029032848516	0.980859474080602	0.992087983340797	-6.9865368197667
	PtpAffx.217481.1.S1_at	0.00285011953080172	4.03161737215234	0.0349588270112198	0.972805866687518	0.989006071805871	-6.98620020002608
	PtpAffx.22684.1.S1_at	-0.00285376308707974	1.39214923208646	-0.0308000469939994	0.976039739565353	0.989975003520777	-6.98634944378284
	PtpAffx.11231.1.S1_at	-0.00285692592133557	9.22253589267967	-0.0253658273010735	0.980266073722387	0.991875851600715	-6.98651601437939
	PtpAffx.203941.1.S1_at	-0.00286163967918185	5.27383069291288	-0.0329879825702606	0.974338337209154	0.989604114490134	-6.98627327929472
	PtpAffx.207558.1.S1_at	-0.0028643952489642	1.55189437757929	-0.0321797296390991	0.974966842936223	0.989768748949022	-6.98630202392033
	PtpAffx.219553.1.S1_at	0.00287271365974107	3.81073551357781	0.0223331971985095	0.982624916711862	0.992989271539946	-6.98659495989974
	PtpAffx.224919.1.S1_at	-0.00287415007339531	1.8081258955642	-0.0239074414861768	0.981400413189369	0.992437733825106	-6.98655523195587
	PtpAffx.138414.1.S1_at	0.0028763928729445	7.09486789222027	0.0200341480440449	0.98441328360637	0.993857694971202	-6.98664811970763
	PtpAffx.249.388.A1_at	-0.00289047532894271	3.29446218080119	-0.0248222264731266	0.980688883790582	0.99197955035463	-6.98653090375298
	PtpAffx.139538.1.S1_at	0.00289123958783311	5.45437925715421	0.0232066057808541	0.981945542205986	0.99270382316124	-6.98657325241674
	PtpAffx.135943.1.A1_at	0.00289521012894811	1.11094604931678	0.0231200293913550	0.982012884352708	0.99270382316124	-6.98657544133884
	PtpAffx.95418.1.A1_at	-0.00289530500080515	2.33920861369390	-0.0202239908659311	0.98426560653737	0.993813256404313	-6.98664394857739
	Ptp.3178.1.S1_at	-0.00289728418244373	4.31417151644361	-0.0192154218654671	0.985050170540915	0.99409876299716	-6.98666565771838
	PtpAffx.162165.1.S1_at	-0.00289994696840812	1.43993563391452	-0.0207360978847846	0.983867246100097	0.993630220307769	-6.98663250065015
	Ptp.1074.1.S1_at	0.00290657324889843	6.67684426238065	0.0221369644691588	0.982777556938566	0.99304547869736	-6.98659972247761
	PtpAffx.217715.1.S1_at	-0.00291164446688641	1.93099344312092	-0.0197703409050815	0.984618497895263	0.993933782442918	-6.98665385063457
	PtpAffx.121523.1.A1_at	-0.00291224696388603	1.96757743259915	-0.0284057642006472	0.977901747815996	0.990596114515616	-6.98642680526803
	PtpAffx.221624.1.S1_at	0.00291486114744322	2.52015737849608	0.0182763826677444	0.985780662500579	0.994296776424328	-6.98668487218372
	PtpAffx.215814.1.S1_x_at	-0.00292277137856445	6.39228452292435	-0.00834461845899216	0.993507429572125	0.997914251788134	-6.98682917195232
	PtpAffx.221550.1.S1_x_at	0.00293019647385373	1.30934959516594	0.0331267764882459	0.974230411485249	0.989553294924528	-6.98626827152460
	PtpAffx.24469.1.A1_a_at	-0.00293214337865866	6.2946925884061	-0.0272254422198034	0.9788197236879	0.991084623857765	-6.98646264036373
	PtpAffx.67478.1.S1_at	-0.00293300976740163	1.57579310673608	-0.033791554753835	0.973713489562644	0.98940529351099	-6.98624399445525
	PtpAffx.222883.1.S1_at	0.00293916571990605	1.89947493843142	0.0265887465112714	0.979314916801492	0.99132250546992	-6.98648133945583
	PtpAffx.157470.2.A1_a_at	-0.00294340760859768	9.55176018332557	-0.0367699235414169	0.97139771373514	0.98832172786447	-6.98612930727675
	PtpAffx.210340.1.S1_at	0.00294662808705759	2.77881441810321	0.0303037941215772	0.97642565811564	0.990083556507628	-6.98636599211025
	PtpAffx.212829.1.S1_at	-0.00294725637875759	2.50825721215215	-0.0219150965999901	0.982950138415692	0.993159934947034	-6.98660505660018
	PtpAffx.207466.1.S1_at	0.00295197021980353	5.89077214854607	0.0355479745886119	0.972347785168366	0.98880287676218	-6.98617753146178
	PtpAffx.17456.4.A1_at	0.00295567014943221	1.85229679598395	0.0170031418201269	0.986771156588126	0.994885900709505	-6.98670938782698
	PtpAffx.208923.1.S1_at	-0.00295978799503493	1.61297853636361	-0.0284289898597569	0.97788368477954	0.990594156426653	-6.98642608487393
	PtpAffx.11623.2.S1_at	-0.00296085390102618	7.77989120772434	-0.025002795140561	0.980548437659924	0.99195539124782	-6.98652599369913
	PtpAffx.144144.1.S1_s_at	0.00296379358898147	5.80006940884243	0.0227786443938199	0.982278426996118	0.99281883176894	-6.98658399289359
	PtpAffx.150105.1.S1_at	0.00296539047575139	3.31273997201398	0.0245805579400412	0.980876854419583	0.992087983340797	-6.98653741956222
	PtpAffx.202608.1.S1_s_at	-0.00297097933594781	1.89197044201018	-0.0273056285988431	0.978757359015796	0.991070497761534	-6.98646025400584
	Ptp.2186.3.S1_at	0.00297886759058796	2.83790322728558	0.0190243387135837	0.985198815692185	0.99412281181482	-6.98666964562688
	PtpAffx.58790.1.A1_at	0.00299761388794928	1.48591207604158	0.0293778599737295	0.977145741805528	0.990339435294275	-6.98639615030908
	PtpAffx.27090.2.A1_at	0.00301434478578777	2.92933536699631	0.0165760315281347	0.987103424487844	0.995026305036963	-6.9867172152959
	PtpAffx.91700.1.S1_a_at	-0.00302407451012687	5.75629652981908	-0.0125668125776430	0.990222489558867	0.996485715360065	-6.9867809837542
	PtpAffx.207963.1.S1_at	0.00302475289507886	1.99482866016096	0.0167397370349228	0.986976070457286	0.994963253693258	-6.9867142386674
	PtpAffx.67591.1.A1_at	0.00304351055044583	2.96129258522692	0.0172066460273312	0.986612842636225	0.994776707954793	-6.98670558825551
	PtpAffx.217210.1.S1_at	-0.00304351500786382	9.85032709974966	-0.0326560585725115	0.974596442490655	0.989712961102582	-6.98628517007005
	PtpAffx.40862.1.S1_at	-0.00304779134030708	3.01808679802971	-0.0176807161727505	0.986244047144862	0.994551817197166	-6.98669656172059
	PtpAffx.31086.1.A1_at	-0.00304986207903601	2.39574560993402	-0.0174373907367315	0.986433337961496	0.994677370685494	-6.98670122540073
	Ptp.3031.2.A1_at	-0.00305431894516262	1.11801751263990	-0.0331201956761527	0.974235528692184	0.989553294924528	-6.98626850943908
	PtpAffx.26422.1.S1_at	-0.00305663289096314	3.96592720832069	-0.00816938015285513	0.993643771202346	0.997914251788134	-6.98683075138834
	PtpAffx.216815.1.S1_at	0.00305902796798208	4.33966578779454	0.0217439553070937	0.98308326250144	0.99319587039014	-6.98660913445571
	PtpAffx.162844.1.S1_at	0.00305985297499767	4.94937740051432	0.0298354464771623	0.97678988160444	0.990145065814818	-6.98638136339367
	PtpAffx.50031.1.A1_s_at	-0.00306020920085182	10.3862934122047	-0.0375541954698008	0.970787963037208	0.988117114537709	-6.98609749760096
	PtpAffx.4799.1.A1_at	-0.00306374733157533	3.30937970710700	-0.0300177931418939	0.976648074010557	0.990107316347634	-6.98637540718757
	PtpAffx.217076.1.S1_at	-0.00306762683975093	1.36356479227810	-0.0322425148363229	0.974918019875803	0.989761296611662	-6.98629981657094
	PtpAffx.124818.1.S1_at	0.00307048574157021	1.78148701480425	0.0274190348251456	0.978669157981922	0.991061608838421	-6.98645686704081
	PtpAffx.212933.1.S1_at	-0.00307198802514019	7.62699011165716	-0.0336683825747155	0.973809265502738	0.98943589991675	-6.98624852898343
	Ptp.4912.2.A1_at	-0.00308882995473114	1.72440517883924	-0.0194977018640988	0.984830583715507	0.993991497324773	-6.98665969360978
	PtpAffx.203512.1.S1_at	0.00309289456180251	1.90485013069852	0.0210543505042935	0.983619684457058	0.993504090022719	-6.98662524203944
	PtpAffx.50528.1.A1_at	-0.00309661313447585	2.1814941568119	-0.0206363119750051	0.983944867714287	0.993653624421722	-6.9866347537732
	PtpAffx.221090.1.S1_at	-0.00309932293561488	2.36524401740049	-0.0293660381716460	0.977154935566543	0.990339435294275	-6.9863965293029
	PtpAffx.1912.7.S1_at	0.00310906171433167	4.38621378051116	0.0264739543366631	0.979404197949125	0.991353471239173	-6.98648466371079
	Ptp.90.1.S1_s_at	0.00311177550264841	5.80181407131743	0.0301232945337585	0.976566027939293	0.99010543315966	-6.98637194449992
	PtpAffx.202014.1.S1_at	0.00311457040198482	1.72853154571784	0.0366368609004475	0.971501168353652	0.988351079284743	-6.986134637638
	PtpAffx.204428.1.S1_x_at	0.00311471512329309	7.01296665703073	0.0287909953382562	0.977602147943205	0.99054599433923	-6.98641478039587
	Ptp.1269.1.S1_at	-0.00311610949391739	4.99854080185457	-0.0328719855761202	0.974428536532484	0.989657003937115	-6.98627744841237
	PtpAffx.216040.1.S1_s_at	0.00311898616537620	2.11106210568504	0.0301355177271427	0.976556522253894	0.99010543315966	-6.98637154253427
	PtpAffx.206215.1.S1_at	-0.00312035137607047	3.55811019589247	-0.0123577677230132	0.99038512608571	0.996518747412169	-6.98678382745723
	PtpAffx.202169.1.S1_at	-0.00312084116337297	1.62280893554678	-0.0308801588700840	0.97597743995942	0.989975003520777	-6.98634674713336
	PtpAffx.202175.1.S1_s_at	-0.0031222268837221	1.51069723962276	-0.0238432345375114	0.981450354681303	0.992471894617952	-6.98655690520326
	PtpAffx.211884.1.S1_at	0.00313885675985714	1.41253802241397	0.0259993548581177	0.979773327190586	0.99158796754095	-6.9864982549509
	PtpAffx.135197.1.S1_at	0.00314252327456721	7.16942111972589	0.0281092387958486	0.978132362407378	0.990731672590782	-6.98643595090964
	PtpAffx.219562.1.S1_s_at	0.00314634681366188	2.01934679926796	0.0302861573908877	0.976439373704119	0.990083556507628	-6.98636657528933
	PtpAffx.1321.1.S1_a_at	0.00314799180720193	9.49336045658318	0.0352549872988797	0.972575591064144	0.988936284484698	-6.98618885204111
	PtpAffx.219675.1.S1_at	-0.00314911572510868	3.88937521835516	-0.0132295465780214	0.989706886826128	0.99626069990744	-6.9867716530574
	PtpAffx.210334.1.S1_x_at	0.00315684559774665	2.1948958867037	0.0338203272791104	0.973691116751694	0.989398930359572	-6.98624293282246
	PtpAffx.219395.1.S1_at	-0.00316027139724007	3.88259515772356	-0.0299581304630328	0.976694472467282	0.990107316347634	-6.98637736001453
	Ptp.7141.2.A1_at	-0.00316341990834434	1.71269504558916	-0.0203807202122548	0.984143688621143	0.99377184960522	-6.98664047535723
	PtpAffx.205972.1.S1_at	0.00316348915287357	1.69870619231835	0.0356597678584181	0.972260863429642	0.98878810114972	-6.98617318725301
	PtpAffx.210067.1.S1_at	0.00316435050822395	1.59800333039484	0.0236401926883578	0.981608285381557	0.992549881950368	-6.98656216690829
	PtpAffx.205020.1.S1_s_at	0.00316820767768333	1.50813879335613	0.0289754206611841	0.97745871897207	0.990505772831647	-6.98640896629027
	PtpAffx.6372.1.S1_s_at	-0.00317056906846958	9.18648890830546	-0.0336966805048413	0.973787261624497	0.98943589991675	-6.9862474886727
	PtpAffx.222626.1.S1_at	0.00318740013621044	1.83696213767013	0.0343945697718453	0.973244604892227	0.989223464031484	-6.98622155581213
	PtpAffx.208253.1.S1_at	-0.00318965883265054	1.69390384069753	-0.0334284421068166	0.9739958391144	0.98950219475187	-6.98625731474785
	PtpAffx.212619.1.S1_at	0.00319024023895631	1.56087284612251	0.0342683245524984	0.973342768148327	0.989272244670338	-6.98622628633109
	PtpAffx.208255.1.S1_s_at	-0.00319082852718822	7.42537551443274	-0.0369299185645628	0.97127332024811	0.988315744050057	-6.98612287244999
	Ptp.1885.1.S1_at	0.00319330437541243	1.17568237566384	0.0331164101247371	0.974238472318797	0.989553294924528	-6.98626864627577
	PtpAffx.121065.1.A1_at	0.00319456697544007	1.69071113058861	0.0167454495609289	0.98697162642792	0.994963253693258	-6.98671413426937
	PtpAffx.221877.1.S1_at	0.00320151794600831	1.6866607710186	0.0240038958485845	0.981325389151088	0.99241076618306	-6.98655270987738
	Ptp.1469.1.S1_at	-0.00321025437607192	1.20525373303630	-0.0340813109047351	0.973488183373421	0.989290935357293	-6.98623326193347
	PtpAffx.100451.1.S1_at	0.00321270244477745	8.44404714282117	0.0303710517279182	0.976373353844508	0.990083556507628	-6.98636376504353
	PtpAffx.201872.1.S1_at	-0.00321279926662865	1.54949370738912	-0.0221058043091069	0.982801795031365	0.993053630995265	-6.98660047486956
	PtpAffx.4774.1.A1_at	0.00321463181494464	1.27165745263135	0.0302172751981450	0.976492941521616	0.990083556507628	-6.98636884970766
	Ptp.2986.1.S1_at	-0.00321473757151125	2.7010550965812	-0.0233607425341211	0.981825649612047	0.992645680495579	-6.9865693351103
	PtpAffx.209002.1.S1_at	0.00321673111463538	1.63065598332651	0.0245175487411155	0.980925863397042	0.992121212924943	-6.98653910792536
	Ptp.1056.1.S1_at	0.00321949699786384	2.71747375368218	0.0212600604500549	0.98345966822971	0.993385701998653	-6.986620491449
	PtpAffx.201068.1.S1_at	-0.00322500734819631	1.53645523750594	-0.0273079484755745	0.978755554742125	0.991070497761534	-6.98646018486154
	PtpAffx.147176.1.A1_at	0.00322658596763326	7.96631775865383	0.0276742908048583	0.978470635232478	0.990943554114976	-6.98644919227414
	PtpAffx.17213.4.A1_a_at	0.00322792581112097	8.87714951653294	0.0346285845637886	0.973062645549428	0.98907125657702	-6.98621274107625
	PtpAffx.224864.1.S1_at	-0.0032404660559191	8.21599617381395	-0.0274866102236652	0.978616601751636	0.991042352182004	-6.98645484217564
	PtpAffx.10748.1.A1_at	0.00324401673633723	6.823030886762	0.0340254623311752	0.973531609455063	0.989318695604451	-6.9862353376831
	PtpAffx.12226.2.S1_at	0.00325149315393425	6.91366000465535	0.0270513915762336	0.978955091474146	0.991108952811465	-6.98646779598957
	PtpAffx.212536.1.S1_at	0.00325785444447479	4.99149300930576	0.0169841398911954	0.986785938969242	0.994885900709505	-6.9867097402994
	PtpAffx.205074.1.S1_s_at	0.00327151289604721	3.67708007448683	0.0118069239222658	0.9908136837821	0.996709162542826	-6.98679109231366
	PtpAffx.223102.1.S1_at	0.00327545107051863	3.23625522231621	0.0234854782621147	0.98172862644222	0.992589850935876	-6.98656614603355
	PtpAffx.129407.1.A1_at	-0.00328191572566627	2.75610212646616	-0.0249479312173302	0.980591110691482	0.991971076900587	-6.98652748933164
	PtpAffx.215394.1.S1_at	-0.00328294355951519	1.31961583024061	-0.0295638596563633	0.97700109117285	0.990259435183923	-6.9863901672894
	PtpAffx.215100.1.S1_x_at	-0.00328940983487236	1.6317871729113	-0.0366715909553286	0.971474166096018	0.988351079284743	-6.9861332482486
	Ptp.6444.2.A1_at	-0.00329211214004932	1.27189803521285	-0.0245873410031033	0.980871578512625	0.992087983340797	-6.9865372375483
	PtpAffx.19719.1.A1_at	-0.00329221809887414	8.93877246375702	-0.0329596777603217	0.974360347009183	0.989604114490134	-6.98627429796915
	PtpAffx.65892.1.S1_at	-0.00329222342553948	3.62591586197270	-0.0193601711948497	0.984937569249835	0.994057355964755	-6.98666261026893
	PtpAffx.223243.1.S1_at	0.00329533642074264	1.97344353766674	0.0289352089797968	0.977489991829658	0.990505772831647	-6.986410237149
	PtpAffx.208867.1.S1_at	-0.00329791599134754	2.07758468656388	-0.0260202798793632	0.97975705223027	0.99158796754095	-6.98649766089529
	PtpAffx.224727.1.S1_x_at	0.00329955994993814	4.94082485972461	0.0219624873629616	0.982913275100655	0.993149933592572	-6.98660392174898
	PtpAffx.218395.1.S1_at	-0.00330096266502489	3.66400270875782	-0.0282259590982016	0.97804158610411	0.990656065831204	-6.98643236239296
	PtpAffx.154078.1.A1_at	0.00330995949832058	8.37708789931884	0.0098370438227051	0.992346278959176	0.997259863385824	-6.98681436225119
	PtpAffx.202067.1.S1_at	-0.00331222872642289	2.08299077589026	-0.0217377136511944	0.983088117650593	0.99319587039014	-6.98660928257408
	PtpAffx.201588.1.S1_at	0.00331494659975773	1.52938054307615	0.0331146054881025	0.974239875595727	0.989553294924528	-6.98626871150264
	PtpAffx.20445.2.A1_at	0.00331507690600463	1.89210133959627	0.0262845503127443	0.979551510111804	0.991449615836512	-6.98649011720335
	PtpAffx.210556.1.S1_at	-0.00331883262193111	1.41880522885994	-0.0184077081369908	0.98567850170234	0.994242720994773	-6.98668224291103
	PtpAffx.223948.1.S1_at	0.00332122526708112	4.4821595802468	0.0287182550436471	0.97765871885233	0.99054599433923	-6.98641706336494
	PtpAffx.6581.10.S1_at	0.00332533035103566	7.71134234705094	0.0271169584262151	0.978904096812315	0.991104691915768	-6.98646585768817
	PtpAffx.25289.1.A1_at	-0.00332548950509071	1.69383732129982	-0.0286211357711786	0.97773424975734	0.990573493910083	-6.98642010247184
	PtpAffx.7243.3.S1_at	0.00332894856486021	2.25087913983794	0.0277224302211886	0.978433195462225	0.99092351711106	-6.98644773689959
	PtpAffx.13051.1.A1_at	-0.00332921631699978	5.26572974997698	-0.0183423063614589	0.985729379062127	0.994261379567427	-6.98668355467564
	PtpAffx.203438.1.S1_at	-0.00333542230099271	2.50448598516871	-0.0279380967616049	0.97826546444728	0.9908174646343	-6.98644118571766
	PtpAffx.212547.1.S1_x_at	0.00334417284501187	1.14763004097222	0.0317294511482690	0.975316991918553	0.98992087567875	-6.98631772838522
	PtpAffx.204194.1.S1_at	0.00334918627262937	4.26431760359236	0.0187400086853860	0.985419999452635	0.994171281353108	-6.98667550583086
	PtpAffx.208888.1.S1_at	0.00335982515559685	1.85203504013889	0.0190733969824802	0.985160652805405	0.99412281181482	-6.98666862558236
	PtpAffx.216555.1.S1_at	0.00336320519741484	4.34821657866727	0.0252570207530525	0.980350702414578	0.991915213064673	-6.98651902043555
	PtpAffx.126635.1.S1_at	-0.00336335835419987	1.92388039803189	-0.0308959838486647	0.97596513356527	0.989975003520777	-6.98634621361967
	PtpAffx.205140.1.S1_at	-0.00336796373292136	2.12558118768774	-0.0159480388852701	0.98759197229581	0.995257397351535	-6.98672836264317
	PtpAffx.225143.1.S1_at	-0.00338513478294145	1.83730688997390	-0.0344393488462208	0.9732097865795	0.989204445931923	-6.98621987372269
	PtpAffx.222709.1.S1_at	0.00338898196787518	3.06296632565977	0.0318873936197308	0.97519417086250	0.989828933396887	-6.98631224498231
	Ptp.1483.1.S1_at	-0.00339475419510116	6.52996768415294	-0.0231097389519506	0.982020888626614	0.99270382316124	-6.9865757009694
	PtpAffx.213868.1.S1_at	0.00339948576339522	2.06258523092000	0.0334356193244287	0.973990258208555	0.98950219475187	-6.9862570528552
	PtpAffx.202916.1.S1_at	0.00340338835470266	3.00146017303685	0.0226982209147602	0.982340983865159	0.992821926503157	-6.98658598895693
	PtpAffx.127755.1.A1_at	0.0034082415880361	2.41271411020643	0.0330733838692429	0.974271929357115	0.989563409592626	-6.98627020045106
	PtpAffx.212946.1.S1_at	-0.00340964940331112	1.35262442825453	-0.0308746691522785	0.975981709074554	0.989975003520777	-6.98634693214652
	PtpAffx.157928.1.S1_at	0.00341592542361635	4.38629971662284	0.0188269652677438	0.985352354739146	0.99415867127101	-6.98667372297242
	PtpAffx.2354.1.S1_at	0.00341812688252774	1.01167722690755	0.0347664779255921	0.972955426652642	0.989020282719094	-6.98620751900785
	PtpAffx.218826.1.S1_x_at	0.00341961446731887	1.54710568477845	0.0313181344270849	0.975636847967638	0.989975003520777	-6.98633188061017
	PtpAffx.207879.1.S1_at	0.00342261424434653	2.13977091223780	0.0250795081821652	0.980488770543106	0.991940512410447	-6.986523896935
	PtpAffx.17335.1.S1_at	-0.0034279040548193	1.51595590930387	-0.0380840958456842	0.970375990662794	0.988059098516528	-6.98607562519446
	PtpAffx.204891.1.S1_at	-0.00342971773214940	1.48822945483275	-0.031617656006352	0.975403927762789	0.98994580552674	-6.98632159320459
	PtpAffx.200752.1.S1_at	0.00343055272358006	3.05804478759742	0.0248941012895786	0.980632979546253	0.991971076900587	-6.98652895358385
	PtpAffx.209691.1.S1_at	-0.00343105564979407	3.4202277237146	-0.0354924555716474	0.972390952572798	0.988807213655823	-6.98617968382433
	PtpAffx.71010.1.S1_at	-0.00343603964439865	10.5250184857392	-0.0352990009921684	0.972541369008221	0.988917860369923	-6.98618715739813
	PtpAffx.56762.1.S1_a_at	-0.00343724374021903	8.45637489169539	-0.0308651443951128	0.975989116066458	0.989975003520777	-6.98634725306958
	PtpAffx.160319.1.A1_at	-0.00343936406760426	2.68517625516974	-0.0297675155074988	0.976842710467586	0.990145065814818	-6.98638357302702
	PtpAffx.309.1.S1_x_at	-0.00344708808904848	8.29474370693895	-0.0151370846013664	0.988222863321616	0.995517456574814	-6.9867421208571
	PtpAffx.216126.1.S1_s_at	-0.00344743106757406	7.81728946311728	-0.0259842455602639	0.979785078832169	0.99158796754095	-6.98649868360264
	PtpAffx.215726.1.S1_at	-0.00344952934991749	2.44927876882596	-0.0279998558338324	0.97821743257483	0.990801497315291	-6.98643930034779
	PtpAffx.224189.1.S1_at	0.00344959848414561	2.29972581261055	0.0259517852878297	0.979810325653725	0.99158813454134	-6.98649960366001
	PtpAffx.208259.1.S1_at	0.00345679418570244	1.22248391223557	0.0311282336312035	0.975784523824377	0.989975003520777	-6.98633835225539
	PtpAffx.82549.1.A1_at	0.00345956980404116	1.95446091130118	0.0380762565971763	0.97038208523981	0.988059098516528	-6.9860759510035
	PtpAffx.217798.1.S1_s_at	-0.0034620203819653	1.07044544782432	-0.0326920165521051	0.974568481288516	0.989700931662725	-6.98628388772552
	PtpAffx.675.4.S1_at	0.00346360256064315	10.0362894484094	0.0385598543480392	0.970006118815643	0.987935406154084	-6.9860557265551
	PtpAffx.75582.1.A1_at	-0.00346531956139406	2.15356563037821	-0.023221363308407	0.981934063299247	0.99270382316124	-6.9865728784842
	Ptp.4526.1.A1_s_at	-0.00346536192776803	12.2319624539863	-0.0379605235507752	0.970472061439515	0.988059098516528	-6.98608075321265
	PtpAffx.42068.1.A1_at	-0.00346714499457446	1.16149041883141	-0.0298325210663124	0.97679215664873	0.990145065814818	-6.98638145865411
	PtpAffx.225026.1.S1_at	0.00346836259876571	1.18080917249412	0.0356494922634924	0.972268852915964	0.98878810114972	-6.98617358712460
	PtpAffx.220802.1.S1_x_at	-0.00347333792181859	1.78618005263209	-0.0308548473427829	0.975997123641622	0.989975003520777	-6.98634759990266
	PtpAffx.201362.1.S1_x_at	0.00347378294986012	2.02247645851859	0.0341463974947220	0.97343757421765	0.989272244670338	-6.98623083853572
	PtpAffx.223497.1.S1_at	0.00347696337883363	4.88717987200764	0.0292225588057754	0.97726651908798	0.990426402903611	-6.9864011169334
	PtpAffx.12338.1.S1_at	-0.00348505191682413	6.27850269925864	-0.0339637556646567	0.973579590709831	0.98934101534557	-6.98623762720544
	PtpAffx.1315.4.S1_at	0.00348540591610114	2.22809769107272	0.0279624397050933	0.978246532203192	0.99081463011173	-6.98644044307765
	Ptp.1259.2.A1_at	0.00348700143261738	1.75448393382776	0.0310854251373197	0.97581781387049	0.989975003520777	-6.98633980569417
	PtpAffx.213542.1.S1_at	0.00349243161212698	2.36622114497436	0.0405728192432048	0.968441250925984	0.987069448387118	-6.98596880116196
	PtpAffx.92297.1.S1_s_at	-0.00349771374318508	1.47634746587164	-0.0399081973495378	0.968957909135463	0.98736663028035	-6.98599799024054
	PtpAffx.211152.1.S1_at	-0.00352221530476449	3.4975210232999	-0.0278772014194698	0.978312824660393	0.990849091313225	-6.98644304064417
	PtpAffx.208273.1.S1_s_at	0.00353247443444893	10.5044166257776	0.0425232248941456	0.966925150348943	0.986369727091476	-6.98588036032815
	PtpAffx.1988.1.S1_at	-0.00353512618946894	10.4179843892928	-0.0459193949030536	0.96428555387985	0.985401413055946	-6.9857164567819
	Ptp.727.1.A1_at	-0.00353772656321572	1.34884063948385	-0.0320448864739817	0.97507170012093	0.989787000014464	-6.9863067500834
	PtpAffx.207768.1.S1_at	0.00354391616894434	3.43895621536380	0.0304617819352208	0.976302795805261	0.990083556507628	-6.98636075291932
	PtpAffx.214763.1.S1_s_at	0.00355333228825572	2.14760914944152	0.0444582598814374	0.965421134519857	0.985640451272162	-6.98578851525138
	PtpAffx.13858.1.A1_at	-0.00355376829113574	6.61385657560534	-0.0285053196122343	0.977824321773034	0.990586271636912	-6.98642371319495
	PtpAffx.52805.1.A1_at	-0.00355717965877389	5.56167847062084	-0.0313544205675230	0.975608630255353	0.989975003520777	-6.98633063953354
	PtpAffx.80529.1.A1_at	-0.00356190163400538	1.66194366321242	-0.0305772857899573	0.97621297238731	0.990077572923255	-6.98635690534498
	PtpAffx.210505.1.S1_at	-0.00356310862482312	1.72374896993239	-0.0385550886681203	0.970009823790503	0.987935406154084	-6.98605592710459
	PtpAffx.50170.1.A1_at	-0.00356315049720468	2.79149791939799	-0.0196830901284129	0.984686370109633	0.993943953050458	-6.98665572934852
	PtpAffx.155513.1.A1_s_at	-0.00356785773332646	3.74084599631796	-0.0203069369361791	0.984201083711116	0.993800891480775	-6.98664211378051
	PtpAffx.61261.1.A1_at	0.00357112043018759	2.39612778482794	0.0358047337035684	0.972148149848343	0.988730840247028	-6.98616753367395
	Ptp.5643.1.S1_a_at	0.00357353050638576	7.53814866739984	0.0303067746237938	0.97642334026385	0.990083556507628	-6.98636589352293
	PtpAffx.221474.1.S1_at	-0.0035767258359396	1.98849911545363	-0.0321936544287483	0.974956014724077	0.989768748949022	-6.98630153473545
	PtpAffx.160058.1.A1_at	-0.00360505568646730	5.53989274791799	-0.0297691889492796	0.976841409056414	0.990145065814818	-6.98638351865443
	PtpAffx.212772.1.S1_at	-0.0036057238483842	2.11528242949846	-0.0299496671002358	0.976701054260478	0.990107316347634	-6.98637763671537
	PtpAffx.221405.1.S1_at	0.00360713642144805	2.24987668163017	0.0342283603076802	0.973373842851403	0.989272244670338	-6.98622778020229
	PtpAffx.30454.1.A1_at	-0.00361064994061167	3.02607503368751	-0.0303422672203095	0.976395738698878	0.990083556507628	-6.98636471877446
	PtpAffx.206384.1.S1_at	0.00361322665429542	2.56873206926413	0.0327769471928929	0.974502438711202	0.989697474196867	-6.98628085330104
	PtpAffx.160182.2.A1_at	-0.00361476976832309	1.74490750089374	-0.0464985521989337	0.963835461236673	0.985178776795187	-6.98568725008996
	PtpAffx.205713.1.S1_s_at	0.00361724491630078	5.3239948766916	0.0342441508948282	0.973361564675428	0.989272244670338	-6.98622719015535
	PtpAffx.219942.1.S1_at	0.00361773896728046	4.71515340349503	0.0350167482302390	0.972760830581358	0.989006071805871	-6.98619798818509
	PtpAffx.3128.1.S1_at	0.00361889599236886	1.34753048922581	0.0315601202544228	0.975448669724096	0.98994580552674	-6.98632357693133
	PtpAffx.203040.1.S1_at	-0.00362319545612344	2.74756071707883	-0.0336144745973246	0.973851183281591	0.98943589991675	-6.98625050837297
	PtpAffx.220768.1.S1_s_at	-0.00362512727710351	1.6489930586322	-0.0229444615427971	0.982149447626745	0.992734873832556	-6.98657985512825
	PtpAffx.225658.1.S1_s_at	-0.00362523075184007	1.45109923303167	-0.0293536354207781	0.977164581132527	0.990339435294275	-6.98639692675735
	PtpAffx.213268.1.S1_x_at	0.00362575390959741	6.16139078490666	0.0348974650804073	0.97285357819668	0.989006071805871	-6.98620253926436
	Ptp.3119.1.A1_at	-0.00362809731956126	7.62771081313428	-0.0327316045486127	0.974537697399081	0.989697474196867	-6.98628247429445
	Ptp.7238.1.S1_at	0.00362878104740805	5.54079577699721	0.0226310753971536	0.982393212656372	0.992836808940145	-6.98658765006194
	PtpAffx.223897.1.S1_at	0.00363698791004086	1.33738313410747	0.0285406146299721	0.97779687225784	0.990586271636912	-6.98642261437647
	PtpAffx.202053.1.S1_at	-0.00364650897850249	1.99540953278264	-0.0367769374136736	0.97139226054844	0.98832172786447	-6.98612902577178
	PtpAffx.69401.1.A1_at	-0.00364925565728447	2.08727262408165	-0.039305036552852	0.96942680229309	0.987615012926338	-6.98602406290247
	PtpAffx.249.686.S1_a_at	0.00365221543859762	1.31033660690514	0.0269534721030921	0.979031248595767	0.991168066303092	-6.98647068197092
	PtpAffx.213217.1.S1_at	0.00365363457471091	1.55878095758017	0.0375417944185937	0.97079760437408	0.988117114537709	-6.98609800580344
	PtpAffx.207929.1.S1_at	0.00366559085880724	1.26046747287325	0.0257194404608018	0.979991038570673	0.991679367299529	-6.98650615569292
	PtpAffx.225608.1.S1_x_at	-0.00367188914951511	1.46416407132902	-0.0376061093464228	0.97074760206305	0.988117114537709	-6.98609536831778
	PtpAffx.8934.1.S1_at	-0.0036723604801836	1.34325657842795	-0.0297815554216291	0.976831791834137	0.990145065814818	-6.98638311675476
	PtpAffx.9176.2.S1_at	-0.00367377279427306	0.982459618432101	-0.0420258443275262	0.967311764188055	0.986655107609842	-6.98590330820593
	PtpAffx.910.1.A1_s_at	0.00367443478256835	4.35866080804313	0.0313653059026551	0.975600165342821	0.989975003520777	-6.98633026694772
	PtpAffx.13778.2.S1_at	0.0036751362639631	7.97800557943864	0.0331069121542041	0.97424585789689	0.989553294924528	-6.98626898953099
	PtpAffx.79128.1.S1_at	0.00368143973495449	10.8886371274528	0.0464954775178481	0.963837850692927	0.985178776795187	-6.98568740611111
	PtpAffx.209041.1.S1_at	0.00368607360728213	3.04696522512205	0.024398184246848	0.981018706129428	0.992182434694618	-6.98654229447791
	Ptp.1846.1.S1_at	0.00369372258122436	1.63725139387995	0.0300981705259054	0.976585566291912	0.99010543315966	-6.98637277020314
	PtpAffx.220371.1.S1_at	0.00370124351582302	2.14798880830945	0.0185211731112061	0.985590235171357	0.994208471472275	-6.98667995606629
	PtpAffx.225537.1.S1_at	0.00370222619709315	3.66381525926036	0.0166457584084676	0.987049180699274	0.9950202080371	-6.98671595104043
	PtpAffx.12176.4.A1_at	0.00370450978944881	2.57959338004638	0.0289462028527105	0.977481441827018	0.990505772831647	-6.98640988987152
	PtpAffx.65228.1.A1_at	0.00370581830018901	2.05198243733174	0.0447729964736915	0.965176517196322	0.985640451272162	-6.98577319026294
	PtpAffx.147382.2.A1_at	-0.00370753347455199	5.19844721126355	-0.0233521470669882	0.981832335434247	0.992645680495579	-6.98656955424235
	PtpAffx.127683.2.A1_at	-0.00372593284563116	5.90504945957289	-0.0218797970286221	0.98297759652011	0.99316590387262	-6.98660590031466
	PtpAffx.58798.1.S1_at	-0.00372701893041061	9.11910988499973	-0.0457246706597247	0.964436886978197	0.98543794532573	-6.9857261944612
	PtpAffx.222415.1.S1_at	-0.00372876423062674	1.34222145379546	-0.0351988560738186	0.972619234973833	0.988964288179211	-6.98619101017409
	PtpAffx.223016.1.S1_at	-0.00373114248525908	1.32820568002580	-0.0387061779686232	0.969892363044233	0.987925645158635	-6.98604955689926
	PtpAffx.210944.1.S1_s_at	-0.0037398894282652	1.34627866796365	-0.0321663735325652	0.974977228933319	0.989768748949022	-6.98630249292827
	PtpAffx.211626.1.S1_at	-0.00374755648415803	2.69631516497305	-0.0325817507853607	0.97465422491326	0.989715896943042	-6.98628781558669
	Ptp.7682.1.A1_at	-0.00375432148187471	3.61306473572941	-0.0249107904105617	0.980619998760884	0.991971076900587	-6.98652849995376
	Ptp.3777.1.S1_s_at	-0.00375459305141135	8.07668469882366	-0.0247491794675489	0.980745699876293	0.992020681322618	-6.98653287995026
	PtpAffx.161656.1.S1_at	0.00377042049213205	7.30143659190636	0.0361750150036883	0.971860252331699	0.988552631450354	-6.98615298884234
	PtpAffx.152971.1.A1_at	-0.00377423146126188	1.37892106763505	-0.01937179115619	0.984928530033697	0.994057355964755	-6.98666236463894
	Ptp.4445.1.S1_s_at	-0.00377959313083664	9.0949228152845	-0.0397662415841042	0.969068263484524	0.987446312682514	-6.98600416223842
	PtpAffx.209522.1.S1_at	0.00378136069571222	2.00123756699927	0.0408280063052524	0.968242879802076	0.98700199970856	-6.98595746572903
	Ptp.1219.1.S1_at	0.00378142816268401	9.06203952912368	0.0363812938581516	0.971699870240298	0.988471354310305	-6.98614482122157
	PtpAffx.202821.1.S1_at	0.00378239768902899	1.6082682722611	0.031217521634926	0.97571508912201	0.989975003520777	-6.98633531430362
	PtpAffx.64701.1.S1_x_at	-0.00378808914181405	8.33734023858033	-0.0445467459396394	0.965352361636654	0.985640451272162	-6.98578421765488
	PtpAffx.87894.1.S1_s_at	0.00378826908420926	7.08480348706664	0.0289514773214998	0.977477339841235	0.990505772831647	-6.98640972321333
	PtpAffx.95960.1.A1_at	-0.00379124334240455	2.04185641272804	-0.013032982652661	0.989859811771056	0.996283996595963	-6.98677447050931
	PtpAffx.207345.1.S1_s_at	-0.00379793624458635	7.24885605847266	-0.0370974510768809	0.97114306735486	0.988226069974317	-6.98611610453782
	PtpAffx.215834.1.S1_at	-0.00380391386274415	2.75671214067381	-0.0316986532253928	0.97534094143549	0.989928823236228	-6.98631879444738
	PtpAffx.221295.1.S1_at	-0.00381063984741403	1.67268712924424	-0.0268017990018743	0.979149213176089	0.991238471396267	-6.98647513157631
	PtpAffx.159933.1.A1_at	-0.00381883860254861	3.05281059336555	-0.0339275337225655	0.973607755858132	0.98934696390422	-6.98623896922453
	PtpAffx.2017.1.A1_x_at	0.00382021687383549	5.8462887768205	0.0429816117703629	0.96656885426575	0.986102637464694	-6.98585897253632
	PtpAffx.210325.1.S1_at	-0.00382248040263011	4.35671416615736	-0.0309696252811432	0.975907865929188	0.989975003520777	-6.98634372732242
	PtpAffx.204129.1.S1_at	0.00382599039075604	4.07710754325405	0.0287504094355336	0.977633712020017	0.99054599433923	-6.98641605490483
	PtpAffx.202923.1.S1_at	-0.00382651633652231	1.53022523230014	-0.0284806680926392	0.97784349368288	0.990586271636912	-6.98642447984948
	PtpAffx.222597.1.S1_at	-0.00382798003978957	1.24147102272961	-0.0374442712093002	0.970873425063117	0.988138045299987	-6.98610199651437
	PtpAffx.215346.1.S1_at	0.00382952896810118	1.53016726154107	0.042970562786257	0.966577442356865	0.986102637464694	-6.98585949076502
	PtpAffx.204912.1.S1_at	-0.00383082569110194	2.31104917377566	-0.0290535838790955	0.977397931099444	0.990505772831647	-6.98640649095429
	PtpAffx.211660.1.S1_s_at	-0.00383296161378177	1.97773451295187	-0.0334098961330672	0.974010260215705	0.98950219475187	-6.98625799121974
	PtpAffx.202416.1.S1_at	-0.00384894882552356	4.08939798546384	-0.0349204857078429	0.972835678667254	0.989006071805871	-6.98620166215403
	Ptp.996.1.A1_at	-0.00385245343229101	8.18998719357363	-0.0442348444558736	0.965594778146946	0.985640451272162	-6.98579932809638
	PtpAffx.207623.1.S1_at	0.00385338695396698	6.21987432004669	0.0376296299496621	0.970729315758121	0.988117114537709	-6.98609440263618
	PtpAffx.217894.1.S1_at	-0.0038554548712324	2.63443351168890	-0.0218187559918876	0.983025077921133	0.993181197834508	-6.98660735608091
	PtpAffx.108396.1.A1_at	-0.00386095468349268	1.46745643163222	-0.045666926442829	0.964481764116615	0.98543794532573	-6.98572907415538
	PtpAffx.128188.1.A1_at	0.00386742065258217	1.39269544261892	0.0296412251260905	0.9769409248538	0.990227153741544	-6.98638766757003
	Ptp.6782.1.S1_a_at	-0.00387396979485644	9.59963225780338	-0.0412798803662393	0.967891618502434	0.986823911427578	-6.9859372191497
	Ptp.3290.2.S1_at	0.00388132172081068	6.63675588744354	0.0311791764003476	0.975744908218777	0.989975003520777	-6.9863366200349
	PtpAffx.213363.1.S1_at	0.00388816894415545	1.80152241143769	0.0442408791187908	0.965590087842733	0.985640451272162	-6.98579903674671
	PtpAffx.158768.1.S1_at	-0.00389194319047981	9.64437442602587	-0.0418974361478182	0.96741157729544	0.986658593314704	-6.98590918879985
	PtpAffx.159345.1.A1_at	0.00389353862605657	1.95311591437664	0.031032808907321	0.975858730974158	0.989975003520777	-6.98634158938677
	PtpAffx.221794.1.S1_at	-0.00389429214528669	1.74407491297431	-0.0319069037039235	0.97517899925178	0.989828933396887	-6.98631156574762
	PtpAffx.130241.1.S1_s_at	0.00389823924400901	9.58262857136146	0.0379907012853386	0.970448599837014	0.988059098516528	-6.98607950243092
	PtpAffx.205720.1.S1_x_at	-0.00392128856708673	5.61796375882301	-0.0186070101458744	0.98552346106818	0.994208471472275	-6.9866782167164
	PtpAffx.138443.1.S1_at	-0.00392448186689531	2.64367315304279	-0.0193259827865706	0.98496416456746	0.994057355964755	-6.98666333211016
	PtpAffx.156073.1.A1_at	-0.00392465042489487	5.6672948530639	-0.0360728169177481	0.971939711971694	0.988600707729929	-6.98615701818079
	PtpAffx.210775.1.S1_at	-0.00393077231344252	2.08664795540794	-0.0271510989656494	0.97887754402422	0.991094147506586	-6.98646484656068
	PtpAffx.211619.1.S1_at	-0.00393180245211067	2.06646602439982	-0.0319473171454705	0.975147572613556	0.98981435427857	-6.98631015745074
	PtpAffx.222193.1.S1_s_at	-0.00394121431835881	1.51767513397270	-0.0485381855344686	0.96225046557031	0.984428619425234	-6.98558147882828
	PtpAffx.203478.1.S1_s_at	0.00394219798683570	1.67169849434035	0.0295588047266186	0.977005022344277	0.990259435183923	-6.98639033038954
	Ptp.4849.1.S1_s_at	-0.00394233402489697	9.02339335727594	-0.0384968065080673	0.970055134056863	0.987943747994794	-6.9860583777316
	PtpAffx.218498.1.S1_at	0.00394729124652038	1.6295860555395	0.0443779080895759	0.965483585569617	0.985640451272162	-6.98579241038239
	PtpAffx.209184.1.S1_at	-0.00396503019315642	5.11005632848626	-0.0450815747978383	0.964936689840795	0.98564038609505	-6.98575806021617
	PtpAffx.204464.1.S1_at	-0.00397087669952612	4.6916649955680	-0.0179276216325957	0.986051972226927	0.9944850170371	-6.98669176336795
	PtpAffx.56522.1.A1_at	0.00397129758191817	4.81881177891991	0.0362533263838859	0.971799364970996	0.98851336657452	-6.98614989356694
	PtpAffx.111579.1.S1_at	0.00397335868011162	6.73223490215702	0.0272319484645644	0.978814663473504	0.991084623857765	-6.98646244699855
	PtpAffx.217265.1.S1_at	0.00397739710105771	1.59788511042744	0.0350210673254559	0.972757472312992	0.989006071805871	-6.98619782310488
	PtpAffx.4039.1.S1_at	-0.00397786038272718	1.26223845982001	-0.0304648225729131	0.976300431200318	0.990083556507628	-6.98636065181856
	PtpAffx.207332.1.S1_at	0.00397834652530182	1.31463089233526	0.0400484205124040	0.968848902361977	0.98732108125508	-6.98599187198805
	PtpAffx.118500.1.S1_at	0.003980263265281	6.82946693132606	0.0267143545188924	0.979217223838928	0.99125830134373	-6.9864776855091
	Ptp.5584.1.S1_s_at	0.00398772942378378	1.62897305757800	0.031488320291211	0.975504504197159	0.98997230137361	-6.98632604739498
	PtpAffx.221554.1.S1_at	-0.00399051574765608	1.31974707286009	-0.0311467002356626	0.975770163275498	0.989975003520777	-6.98633772465777
	PtpAffx.5522.1.A1_at	-0.00399806416371007	6.04785581728788	-0.0348487004673769	0.972891494836067	0.989016046626706	-6.98620439533801
	PtpAffx.218811.1.S1_at	-0.00401095097516579	2.10931472367516	-0.043951447635388	0.965815043415152	0.98573421626761	-6.98581296557275
	PtpAffx.209376.1.S1_at	0.0040226304707387	2.13533849346427	0.0297660944511395	0.976843815602367	0.990145065814818	-6.98638361919684
	PtpAffx.206751.1.S1_x_at	0.00402366385068653	1.28312997896062	0.0343111516452904	0.973309467453663	0.989272244670338	-6.98622468351156
	PtpAffx.135278.1.S1_s_at	-0.00402500197358169	6.86261280820387	-0.0347869496154228	0.972939508951259	0.989020282719094	-6.98620674196922
	PtpAffx.215665.1.S1_at	-0.0040360300780462	1.74739978785152	-0.0289369907980448	0.977488606098435	0.990505772831647	-6.98641018087339
	PtpAffx.217536.1.S1_at	-0.00405568526537481	1.73961920104973	-0.0394432991081656	0.969319316822364	0.98756137588798	-6.98601812133134
	Ptp.3765.1.S1_at	-0.00405673148942931	8.24745721314077	-0.050926700631573	0.960394574503144	0.9837660873997	-6.98545184679724
	Ptp.3035.1.S1_s_at	-0.00405795647431795	5.14048523480026	-0.0394348166457448	0.969325911079927	0.98756137588798	-6.98601848644963
	PtpAffx.213597.1.S1_at	-0.0040620708506327	1.52674996230505	-0.0386339959047776	0.969948479161227	0.987933426498523	-6.98605260333626
	PtpAffx.215492.1.S1_s_at	-0.00406209804711555	6.51450698560554	-0.0324987958796109	0.974718731597151	0.989715896943042	-6.98629076184141
	PtpAffx.219071.1.S1_at	0.00406256684621997	3.06346822521510	0.0377962835763798	0.970599749905243	0.988059098516528	-6.98608754307496
	PtpAffx.201376.1.S1_x_at	-0.00406861621518262	2.41215546627022	-0.0367922918831015	0.971380322670542	0.98832172786447	-6.98612840932575
	PtpAffx.114670.1.A1_at	0.00407559408256342	1.48263332998901	0.0379480948605484	0.970481724101523	0.988059098516528	-6.98608126805781
	PtpAffx.204602.1.S1_at	0.00407638168408964	1.67709624843849	0.0315527638233563	0.975454390367596	0.98994580552674	-6.98632383030705
	PtpAffx.209592.1.S1_at	-0.00407667442559645	1.13458145337761	-0.0399810780817572	0.968901252980541	0.987341662783227	-6.98599481296741
	PtpAffx.4806.3.S1_at	0.00407741486015034	10.2204904411577	0.0416407106535414	0.96761113464991	0.98670854300352	-6.98592089189124
	Ptp.7870.2.S1_s_at	-0.00408032018542315	8.03164202167458	-0.0381352852416884	0.970336193821305	0.988059098516528	-6.98607349605022
	PtpAffx.210769.1.S1_at	0.00408851758752005	1.55160476817043	0.0469228699242755	0.963505710770294	0.98503065065566	-6.98566561966191
	PtpAffx.217902.1.S1_at	-0.00410443754961332	2.46787501555644	-0.0354738732530661	0.972405400804535	0.988807213655823	-6.98618040347284
	PtpAffx.143938.1.S1_at	0.00410582776558965	1.89906373937941	0.0396768985327625	0.969137717825958	0.987499565551453	-6.98600803545077
	PtpAffx.220613.1.S1_at	0.00410809131258993	2.61513899319291	0.0327171192639109	0.974548961247735	0.989697474196867	-6.98628299166859
	PtpAffx.2704.2.S1_a_at	-0.0041142311941158	9.46490628847835	-0.0372086721348812	0.971056595887358	0.988212472589671	-6.9861115945594
	PtpAffx.218891.1.S1_at	0.00411744098548628	2.95241717298558	0.0273648220236538	0.978711321635844	0.991061608838421	-6.98645848789929
	PtpAffx.12680.1.S1_at	-0.00411920098516561	8.61806181329769	-0.0448531384342052	0.9651142304398	0.985640451272162	-6.98576927077113
	PtpAffx.54764.1.A1_at	-0.00412509557505270	1.66078374950034	-0.038084885494252	0.970375376755334	0.988059098516528	-6.98607559237195
	Ptp.6942.1.S1_a_at	-0.00412936677501285	8.58222748753244	-0.0378008949471944	0.97059616478034	0.988059098516528	-6.98608735283737
	PtpAffx.216601.1.S1_s_at	0.00412956229485584	4.57704840833123	0.0244839251236871	0.98095201610627	0.992131324667484	-6.98654000711407
	PtpAffx.201630.1.S1_at	0.00414736165537821	1.69507869410158	0.032335271716978	0.974845890417173	0.98974451914906	-6.98629654763029
	PtpAffx.219531.1.S1_at	0.00415115509636554	1.56310530694001	0.0362697685777671	0.971786581134271	0.98851336657452	-6.98614924283545
	PtpAffx.65099.1.A1_at	0.0041524085151341	1.36419207767646	0.0456030106194375	0.964531437801299	0.985439514052423	-6.98573225738517
	PtpAffx.203344.1.S1_at	-0.00416343925942719	4.81346338481791	-0.0258640313485660	0.979878578680598	0.991617228891533	-6.98650208521043
	PtpAffx.204377.1.S1_at	-0.00416927899855679	2.6942543352394	-0.0316003638977835	0.975417374746363	0.98994580552674	-6.98632218978433
	PtpAffx.3980.2.A1_at	0.00416957186106437	8.15357876789034	0.0418975627133166	0.967411478914379	0.986658593314704	-6.9859091830125
	PtpAffx.200059.1.S1_at	-0.00417839164393419	1.46059376141133	-0.0347446136415588	0.972972427175264	0.989020282719094	-6.9862083483998
	PtpAffx.217608.1.S1_s_at	0.00417956661364327	1.38367530931283	0.0324438764847704	0.974761437652313	0.989715896943042	-6.98629270824601
	PtpAffx.64626.1.S1_at	0.00418035920220561	8.64966770263117	0.0336097123888039	0.973854886284932	0.98943589991675	-6.98625068307899
	PtpAffx.202420.1.S1_at	0.00418240399959879	1.55113493759205	0.0326028563237345	0.974637813035731	0.989715896943042	-6.98628706479689
	PtpAffx.121556.1.A1_at	0.00419933783090265	1.24999786343468	0.0323119648074731	0.974864014276857	0.98974451914906	-6.98629736989623
	PtpAffx.200367.1.S1_x_at	0.00420527285331174	1.22102005512450	0.0483285383310205	0.962413374223023	0.98448910554393	-6.98559255995496
	PtpAffx.106262.1.A1_at	0.00421052176429715	4.9396916054882	0.0373468124945331	0.970949195914479	0.98815394171976	-6.98610597421915
	PtpAffx.216480.1.S1_at	-0.00421490194831131	0.97143655530292	-0.0350016615547616	0.972772561076148	0.989006071805871	-6.98619856465342
	PtpAffx.222907.1.S1_x_at	-0.00421815654902069	2.98085350425388	-0.0382463498172934	0.97024984773018	0.988059098516528	-6.98606886665882
	PtpAffx.207269.1.S1_at	0.0042206280885666	1.91058658821721	0.0299843829403421	0.976674056436235	0.990107316347634	-6.98637650121983
	PtpAffx.215588.1.S1_at	0.00422360904817931	1.42580376201943	0.0355878432944341	0.97231678632452	0.98880287676218	-6.98617598375604
	PtpAffx.2153.1.A1_at	0.00422589858526479	7.8021923863333	0.0397949012672636	0.969045983808019	0.987439994086543	-6.98600291793494
	PtpAffx.212230.1.S1_at	0.00422630646301903	1.45946906587538	0.0381721557967853	0.970307529116502	0.988059098516528	-6.98607196070486
	PtpAffx.203263.1.S1_at	0.00422680091795913	2.28627570447441	0.0430854124438544	0.966488172891793	0.986060904815273	-6.98585409748728
	PtpAffx.102055.1.A1_at	-0.0042291801737413	1.83658083762531	-0.0354596578396793	0.972416453661984	0.988807213655823	-6.98618095374725
	PtpAffx.219307.1.S1_a_at	0.00422918073877043	1.03954495117992	0.0436723920530422	0.966031937481807	0.985830895343222	-6.98582630852834
	PtpAffx.212605.1.S1_at	0.0042301846430326	1.42649824911882	0.0422327792263239	0.967150912636087	0.986572968535645	-6.98589379354038
	PtpAffx.6848.1.S1_at	-0.00423575092317474	2.36149791235764	-0.0360389750065609	0.971966024336761	0.988611097444368	-6.98615834994565
	PtpAffx.163535.1.S1_at	0.00424000507489986	7.50670699325976	0.0385487266994209	0.970014769766745	0.987935406154084	-6.98605619479053
	PtpAffx.214974.1.S1_at	0.0042500186026313	2.06457278093392	0.0443379465133839	0.965514644612112	0.985640451272162	-6.98579434493601
	PtpAffx.142106.3.S1_at	-0.00425101202436462	2.082960663811	-0.0386645149400127	0.969924752889368	0.987925645158635	-6.986051315977
	PtpAffx.210466.1.S1_at	-0.00425154815154949	2.50547057899018	-0.0309790326127263	0.975900550280083	0.989975003520777	-6.98634340928387
	PtpAffx.5908.1.S1_at	-0.00426783329662328	8.76842889107504	-0.0502654587788535	0.960908339157992	0.983982523255506	-6.98548835731379
	PtpAffx.112834.1.A1_at	0.00426847118573903	3.18297921953288	0.0339027464730177	0.973627029737845	0.989350179150029	-6.98623988676439
	PtpAffx.224529.1.S1_at	0.00427571696281914	1.98952510981169	0.0358540059177411	0.972109839952134	0.98871947912628	-6.98616560686638
	PtpAffx.220465.1.S1_at	-0.00428211194963746	3.17593775703020	-0.0197315920566236	0.984648640535415	0.993938542073365	-6.98665468601383
	PtpAffx.208929.1.S1_at	-0.00428273090524223	1.51752686791980	-0.032424369425578	0.974776606622325	0.989715896943042	-6.98629339880580
	PtpAffx.45802.1.A1_at	-0.00428288639064711	0.997267191205666	-0.0451470936572062	0.964885768995139	0.98563755374748	-6.98575483436139
	PtpAffx.207851.1.S1_at	0.00428411238249904	4.47268875237361	0.0314770941196033	0.975513234121947	0.98997230137361	-6.98632643315193
	PtpAffx.41401.1.S1_at	0.00429612957144432	1.11018530516479	0.044562446363357	0.965340159029007	0.985640451272162	-6.98578345422346
	PtpAffx.86753.2.A1_at	-0.00429810549334864	1.39904778624006	-0.0367808537403718	0.971389215660371	0.98832172786447	-6.98612886856486
	PtpAffx.217671.1.S1_at	-0.00431287759382815	1.82568583750601	-0.0441146190163954	0.965688220916576	0.985703066701287	-6.98580512422385
	PtpAffx.7256.1.S1_at	-0.00432601216045114	7.97491349548538	-0.0469530446397666	0.963482261337303	0.98503065065566	-6.98566407396659
	PtpAffx.209384.1.S1_at	-0.00433078642086882	1.74418731977585	-0.0471651150722611	0.963317457787366	0.985002165050457	-6.98565318267026
	PtpAffx.216759.1.S1_at	0.00433705952278007	2.22622363418301	0.0452561427852366	0.964801017065983	0.98561144579079	-6.985749454888
	PtpAffx.221358.1.S1_at	0.00434055538118860	1.41711505755152	0.0283419850647008	0.977951350129478	0.990597342286722	-6.98642878048814
	PtpAffx.211461.1.S1_at	-0.00434719947852913	1.20183805375649	-0.0470253415845168	0.963426077945214	0.98503065065566	-6.98566036652563
	PtpAffx.225890.1.S1_at	0.00434766496510131	2.05683826614210	0.0417445699706845	0.967530402646902	0.986680465394054	-6.98591616601983
	PtpAffx.201806.1.S1_at	-0.00435119527484984	2.04155877513002	-0.0270492970126246	0.97895672052405	0.991108952811465	-6.98646785783218
	Ptp.3240.1.S1_at	-0.00437732408392444	2.25797682140232	-0.0306320094001781	0.976170415819371	0.99006711279277	-6.98635507735194
	PtpAffx.209263.1.S1_at	-0.0043802444681833	1.94761766043637	-0.0426567513894457	0.96682136175228	0.986318714418724	-6.98587415380085
	Ptp.1923.1.A1_at	-0.00438027539890529	2.89134157591422	-0.0271548055651234	0.978874661219896	0.991094147506586	-6.98646473670717
	PtpAffx.201743.1.S1_at	0.0043835354728623	4.01369333603413	0.033402052147599	0.974016359596923	0.98950219475187	-6.98625827721933
	PtpAffx.148439.1.S1_at	-0.00438536528563516	3.68983911679372	-0.0396576460623249	0.969152684527985	0.987499565551453	-6.986008868946
	PtpAffx.69006.1.A1_at	0.00439893737498220	1.70888911335801	0.0454466323857601	0.964652971493143	0.985539356399316	-6.98574002677378
	PtpAffx.209074.1.S1_at	-0.00440246760634944	1.45812343488041	-0.0356935302081936	0.972234612531226	0.988786027314402	-6.98617187259043
	PtpAffx.204259.1.S1_at	-0.00440361005986345	1.77180685199625	-0.0310380195881892	0.975854678875747	0.989975003520777	-6.98634141287923
	PtpAffx.211691.1.S1_at	0.00440644019233161	1.15203677226638	0.0336619156284145	0.97381429406808	0.98943589991675	-6.98624876660372
	PtpAffx.222219.1.S1_at	0.00440736240347084	2.27871994087687	0.0374557560013725	0.970864496046117	0.988138045299987	-6.98610152708855
	PtpAffx.215856.1.S1_at	0.00441348818129406	2.0935912560488	0.0385889888506859	0.969983468842494	0.987935406154084	-6.98605449997725
	PtpAffx.205330.1.S1_at	0.00441440891999734	1.66027054940990	0.0356203950671776	0.972291476601812	0.988794734923281	-6.98617471880797
	PtpAffx.454.18.A1_at	0.00441969128498521	10.6725546930013	0.056945230087044	0.955719267433225	0.982121991063109	-6.98509760987795
	PtpAffx.85031.1.A1_at	0.00442326263798609	7.577077222543	0.0491881231508301	0.961745436065852	0.9843348289908	-6.98554682098342
	PtpAffx.208999.1.S1_at	-0.00443758202493338	3.37829626199752	-0.0380058247516262	0.97043684214799	0.988059098516528	-6.98607887523227
	Ptp.3693.1.S1_at	-0.00444614858488812	3.98541602673465	-0.0332580247383501	0.974128353751889	0.989553294924528	-6.9862635166692
	PtpAffx.202959.1.S1_at	-0.00444644946491612	2.28800223234331	-0.0302425864046469	0.976473257666907	0.990083556507628	-6.9863680145597
	PtpAffx.205700.1.S1_at	-0.00444958321393329	1.63087792111440	-0.0415815203358473	0.967657144684423	0.98670854300352	-6.9859235799414
	PtpAffx.11523.2.A1_a_at	-0.00445223148739871	9.52781361267438	-0.0430030323544107	0.966552204609591	0.986102637464694	-6.98585796747075
	PtpAffx.32103.1.S1_at	-0.00445327401906681	11.4182843199096	-0.0575488517623755	0.955250456945484	0.981919764204419	-6.98505990244242
	PtpAffx.218715.1.S1_at	0.00446185074715277	4.96036814187786	0.0395127422804663	0.96926533186299	0.987540780724385	-6.98601512927413
	Ptp.921.1.A1_at	0.00446524340878796	4.87021754039497	0.0319768126288151	0.97512463611744	0.989807432446535	-6.98630912848951
	PtpAffx.219751.1.S1_at	-0.00447258949607265	2.46779501512713	-0.0393107359545984	0.969422371558848	0.987615012926338	-6.98602381839365
	PtpAffx.210254.1.S1_at	0.00447406311900389	3.65359631434517	0.0446426733937740	0.965277805509864	0.985640451272162	-6.98577954899487
	PtpAffx.36115.1.S1_at	-0.00448324937863909	10.162996583931	-0.0489052905683825	0.961965206987037	0.98434304594816	-6.98556195962419
	PtpAffx.224210.1.S1_s_at	0.00448346348092787	2.89618744783298	0.0351532424232887	0.972654701186552	0.988983975959365	-6.9861927613954
	PtpAffx.205049.1.S1_at	-0.00448722852122496	1.49719960052364	-0.0438510569581068	0.965893071054835	0.985797470172512	-6.98581777550533
	PtpAffx.220175.1.S1_at	0.00448963925630519	3.22744430209508	0.0350845771464216	0.972708090965057	0.989006071805871	-6.98619539334473
	PtpAffx.220503.1.S1_at	0.00450085939771672	2.79520590431362	0.0264230683053019	0.97944377533556	0.991373250068938	-6.98648613271383
	PtpAffx.225057.1.S1_at	-0.00451158239131111	2.83222906747485	-0.0366811917078837	0.971466701617112	0.988351079284743	-6.98613286393455
	PtpAffx.1420.7.S1_a_at	0.00452065494681975	8.8207901358212	0.0547072774809285	0.957457555201696	0.982724551886916	-6.98523394430446
	PtpAffx.210811.1.S1_at	0.00452783032647952	1.24428291091309	0.0443382674221350	0.965514395194318	0.985640451272162	-6.98579432940765
	PtpAffx.6933.1.A1_at	-0.00453233960998323	1.44164053718276	-0.0403414347150775	0.9686211209683	0.987212371404235	-6.98597901786738
	PtpAffx.222270.1.S1_x_at	0.00453242538677934	1.13403647305178	0.0470372024343927	0.9634168606632	0.98503065065566	-6.98565975774802
	PtpAffx.211463.1.S1_at	-0.00453333528690969	4.13352731711845	-0.0481347986218994	0.962563923398437	0.98456857392421	-6.98560275764999
	Ptp.3304.1.S1_at	-0.00453368753338346	3.48869953718767	-0.036135193864982	0.971891213473413	0.98856775084954	-6.9861545602156
	PtpAffx.223053.1.S1_s_at	-0.00454197114309651	1.72899092643242	-0.0368915429479383	0.971303156582372	0.988319243551374	-6.98612441842203
	PtpAffx.223463.1.S1_x_at	0.00454535075576823	2.29966851337558	0.0485545452497024	0.962237753151268	0.984428619425234	-6.98558061210152
	PtpAffx.217127.1.S1_x_at	-0.00454635584260088	1.67613113417368	-0.0348976980440838	0.972853397057307	0.989006071805871	-6.9862025303911
	Ptp.2982.1.A1_at	-0.00454778546885937	1.66814424614793	-0.0464887198109802	0.963843102375478	0.985178776795187	-6.98568774898694
	PtpAffx.154108.1.A1_at	-0.00454933407861358	2.47050930993722	-0.0358398070780366	0.972120879758408	0.98871947912628	-6.98616616238878
	PtpAffx.2901.4.S1_a_at	0.00455264416481338	1.87792929853777	0.0265620687466188	0.979335665762708	0.99132250546992	-6.98648211329722
	PtpAffx.54767.1.A1_at	-0.00456362852605441	2.23138374162536	-0.0308194957382373	0.976024615086831	0.989975003520777	-6.98634878976153
	PtpAffx.204510.1.S1_at	0.00456377232053118	1.65742150331096	0.0383885354035678	0.97013930749659	0.987996704828749	-6.98606292043784
	PtpAffx.205413.1.S1_at	0.00456873386807155	1.91390236329214	0.055351326035224	0.956957278127662	0.982539494460396	-6.98519526909043
	PtpAffx.214441.1.S1_at	-0.00457167995746177	2.80572692829897	-0.0367567638929984	0.971407945180257	0.98832172786447	-6.98612983530043
	PtpAffx.222543.1.S1_at	-0.00458139702752902	2.17297031374047	-0.0468278223748795	0.963579574543566	0.985073367593495	-6.98567048196688
	PtpAffx.212979.1.S1_at	0.00458319026222131	1.53312109828131	0.0415657278074116	0.967669420611531	0.98670854300352	-6.98592429649227
	PtpAffx.88266.1.A1_at	-0.00458456845070865	3.18485867114273	-0.0287375638925921	0.977643702140227	0.99054599433923	-6.9864164579157
	Ptp.4006.1.S1_at	-0.00459600536508376	7.81985753283221	-0.0522885133603346	0.959336548004354	0.983349119148901	-6.98537515175186
	PtpAffx.223894.1.S1_at	0.00459735821146023	1.52678434107689	0.0372435313294896	0.971029493855085	0.988212472589671	-6.98611017825207
	PtpAffx.130684.1.S1_at	0.00459805511740718	6.79521586071503	0.0408233456520282	0.968246502767198	0.98700199970856	-6.98595767339262
	PtpAffx.18857.1.A1_at	-0.00460640484113184	1.58655202049564	-0.04502723911684	0.96497891931609	0.985640451272162	-6.98576073190923
	PtpAffx.32818.3.A1_a_at	0.00460688730225378	8.80151378654595	0.0445381157535844	0.965359069152263	0.985640451272162	-6.98578463718222
	PtpAffx.216091.1.S1_at	-0.00460693018506397	1.62959822232628	-0.0332100629297661	0.974165648466445	0.989553294924528	-6.98626525640679
	PtpAffx.202263.1.S1_at	0.00462558190592155	4.46929005399683	0.0287426334018178	0.977639759526588	0.99054599433923	-6.98641629888848
	PtpAffx.24542.1.A1_at	-0.00462876186648131	4.31044936813121	-0.0503272071721277	0.96086036174946	0.983982523255506	-6.98548496805994
	PtpAffx.1179.1.A1_at	0.00463313386265152	1.43034748114212	0.0411481622013642	0.967994008001786	0.986859596022727	-6.98594314389182
	PtpAffx.24863.1.A1_at	0.00464040107797548	2.73016049158285	0.0333995395766294	0.974018313339847	0.98950219475187	-6.986258368816
	PtpAffx.217783.1.S1_s_at	0.00464694563543189	2.02740011263911	0.0507213105527991	0.960554154272932	0.983814684150758	-6.98546323848601
	PtpAffx.225180.1.S1_x_at	0.00464907357700772	3.34946173914623	0.0305388742352543	0.97624284370781	0.990077698909342	-6.98635818649649
	PtpAffx.203482.1.S1_at	-0.00464989889020018	5.8576973261853	-0.0444404435995559	0.965434981675963	0.985640451272162	-6.98578937952064
	PtpAffx.208176.1.S1_at	-0.0046544086396092	2.24319582946239	-0.0486933889147934	0.96212986426069	0.984427065973173	-6.98557324450435
	PtpAffx.43654.1.S1_at	-0.00465670608073587	5.9680041622942	-0.0299383690078826	0.976709840570765	0.990107316347634	-6.98637800597291
	PtpAffx.204152.1.S1_at	0.00465812107727448	2.27330273490952	0.0277204763863889	0.97843471502935	0.99092351711106	-6.98644779601812
	PtpAffx.119235.1.A1_at	0.00465899119036095	3.23245313993953	0.0309017922323232	0.975960616640838	0.989975003520777	-6.9863460177308
	PtpAffx.217326.1.S1_x_at	-0.00466020260805289	1.55617403410054	-0.0354728180469309	0.972406221254822	0.988807213655823	-6.98618044432713
	PtpAffx.200881.1.S1_at	0.00466304421621633	2.09165093248864	0.0542079283360393	0.957845447594604	0.982873299030036	-6.98526361896153
	PtpAffx.214752.1.S1_at	-0.00466489850196172	3.51902049838241	-0.0466515763254089	0.963716540612391	0.98511996211959	-6.9856794720281
	PtpAffx.102412.1.A1_at	-0.00466489902734679	6.02324042333797	-0.0364720868410857	0.97162927899134	0.98844866337621	-6.98614121155414
	PtpAffx.54880.1.A1_at	0.0046713918291954	1.93233803958253	0.0480761283944851	0.962609514534636	0.984589755772886	-6.9856058377428
	PtpAffx.219436.1.S1_at	-0.00467686222486541	1.85608559338645	-0.0482852801060406	0.96244698872627	0.98448910554393	-6.98559484044782
	PtpAffx.203885.1.S1_at	0.00469371336787372	2.53902431030661	0.0385013603881884	0.970051593732412	0.987943747994794	-6.9860581863852
	PtpAffx.214655.1.S1_s_at	-0.00471211649472036	1.51885648981660	-0.0450932652001209	0.964927604121486	0.98564038609505	-6.98575748497643
	PtpAffx.148421.1.S1_at	-0.00471407263847112	9.95038698347966	-0.0558259482378779	0.956588618771155	0.982431836691372	-6.9851664784409
	PtpAffx.74088.1.A1_at	-0.00471778032283332	1.24713079024809	-0.0502629432236546	0.960910293703328	0.983982523255506	-6.98548849529975
	PtpAffx.214297.1.S1_at	0.00471930039007518	2.21535716418258	0.0303712961324732	0.976373163778456	0.990083556507628	-6.98636375694169
	PtpAffx.213967.1.S1_at	-0.00473051764799237	3.8535799194271	-0.0475528927019305	0.96301611387506	0.98481733214894	-6.98563314071533
	PtpAffx.49589.1.S1_at	0.00473183261662236	5.56826668797235	0.0327702149123503	0.974507673765684	0.989697474196867	-6.98628109412098
	PtpAffx.224960.1.S1_at	-0.00473340325188643	1.18829463970741	-0.0469580225229466	0.963478392918656	0.98503065065566	-6.98566381887982
	PtpAffx.219441.1.S1_at	0.00473628208144805	1.01439150176723	0.0504071569834324	0.9607982424051	0.983982523255506	-6.98548057358596
	PtpAffx.213977.1.S1_at	0.00473714628008892	1.36231678284922	0.0349184782127536	0.972837239580527	0.989006071805871	-6.98620173866473
	PtpAffx.218087.1.S1_at	-0.00474131763461227	1.38260837699010	-0.0373822565261526	0.970921639344653	0.98815394171976	-6.98610452879658
	PtpAffx.213445.1.S1_s_at	0.00474365768427032	1.33498431431003	0.0436952745819296	0.96601415208103	0.985830895343222	-6.98582521760484
	PtpAffx.215295.1.S1_at	-0.00474626663288835	1.18093647283611	-0.0440744092013323	0.965719473296642	0.985712002586077	-6.98580705923995
	PtpAffx.45622.1.S1_at	0.00474693823989902	4.50345908876633	0.0403555518231233	0.968610146781241	0.987212371404235	-6.98597839620446
	PtpAffx.214772.1.S1_at	0.00474837717765109	2.76855380464909	0.0420609437365048	0.967284481129859	0.986643665951834	-6.98590169765926
	PtpAffx.203189.1.S1_at	-0.00475204305011712	2.16301582734972	-0.0477158593461006	0.96288947351272	0.984794098570065	-6.98562466897139
	PtpAffx.203425.1.S1_at	-0.00475413763274712	2.36060236210426	-0.0350757908040220	0.972714922679686	0.989006071805871	-6.98619572975514
	PtpAffx.205040.1.S1_s_at	-0.00475675085858862	1.45411098854833	-0.0377923700466678	0.9706027924919	0.988059098516528	-6.9860877045056
	PtpAffx.224396.1.S1_at	0.00475734434460762	2.30973234546093	0.0456937664791877	0.964460904798963	0.98543794532573	-6.9857277360998
	PtpAffx.216497.1.S1_at	-0.00476133744354978	3.98420570225959	-0.0242678067168863	0.981120115235915	0.992268656637242	-6.98654575726625
	PtpAffx.28339.1.S1_at	-0.00476185731054635	9.08789716957064	-0.0528691381165371	0.958885471138423	0.983178760005058	-6.98534183687738
	PtpAffx.211699.1.S1_x_at	-0.00476826253041018	2.31738594823814	-0.0358681310227347	0.972098857481818	0.98871947912628	-6.98616505401053
	PtpAffx.217722.1.S1_at	0.00476956080325586	2.45871982417664	0.0310646024027578	0.975834006697793	0.989975003520777	-6.98634051194704
	PtpAffx.35915.1.S1_at	0.00477015399314595	2.03149453253982	0.0324312946360250	0.97477122147779	0.989715896943042	-6.98629315369738
	PtpAffx.215383.1.S1_at	0.00477042853097975	2.06832067606828	0.0388318268432442	0.969794680921451	0.987891466617388	-6.98604424034012
	Ptp.3313.1.S1_s_at	0.00477619961386822	8.73383331607096	0.0599739513920476	0.953367154850102	0.98124770986546	-6.98490440507277
	PtpAffx.126949.1.A1_at	-0.00477868701704587	2.44843921450133	-0.043494095175044	0.966170519050372	0.985894604677244	-6.98583478925785
	PtpAffx.223090.1.S1_x_at	-0.00478295787891003	4.04950226040701	-0.0379149734462272	0.97050747430773	0.988059098516528	-6.9860826392538
	Ptp.1319.2.A1_at	0.00478341392628545	2.98661160383761	0.030535664420166	0.976245339870307	0.990077698909342	-6.98635829348147
	Ptp.2199.2.A1_a_at	-0.0047841379144753	8.43210285009356	-0.0411159414896992	0.96801905446972	0.986868429484543	-6.98594459031239
	PtpAffx.70458.2.S1_at	0.0047876625786234	9.55463613488476	0.0413827699526318	0.967811638970998	0.98680440610526	-6.9859325779622
	Ptp.6524.1.S1_s_at	-0.00478797191039781	9.4387212960665	-0.0406078291338845	0.968414035652886	0.987066328308418	-6.98596725022439
	PtpAffx.220181.1.S1_at	0.00478928771457277	2.25389348818436	0.0286462618517241	0.977714708859741	0.990573493910083	-6.98641931720046
	PtpAffx.208120.1.S1_at	0.00479197180030666	1.51321373690690	0.0383976074375826	0.970132254590703	0.987996704828749	-6.98606254029552
	PtpAffx.50892.1.A1_at	0.0047956377579812	8.2661798132732	0.0525926266008898	0.959100286040909	0.983254271937853	-6.98535774831085
	PtpAffx.222152.1.S1_at	0.00479644766388265	5.26774632944618	0.0168548958883931	0.986886483327397	0.994914284152667	-6.9867121272284
	Ptp.2957.1.S1_at	0.0047991322360208	1.32831056641057	0.0476183148242856	0.962965274622014	0.9848060217209	-6.98562974325781
	PtpAffx.215409.1.S1_at	0.00480246077038804	1.4590370650601	0.0458691150249291	0.964324629558812	0.985408550476636	-6.98571897511596
	PtpAffx.200693.1.S1_at	0.00480440982615704	3.69707392986703	0.044733403029785	0.965207289521607	0.985640451272162	-6.98577512406819
	PtpAffx.211141.1.S1_at	0.00481122054311989	1.35992631051724	0.0613715332423096	0.9522819463479	0.980811432673876	-6.98481187941868
	PtpAffx.215890.1.S1_s_at	-0.0048197914596857	1.04136537846937	-0.0517101384512963	0.959785891988486	0.983493615388707	-6.98540797197896
	PtpAffx.5419.1.A1_at	-0.00482083936467115	1.58873853992599	-0.0371846376494504	0.97107528203868	0.988212472589671	-6.98611257029333
	PtpAffx.37957.3.A1_at	0.00482227049124262	6.0446777447717	0.0371072255961586	0.971135467905675	0.988226069974317	-6.98611570872516
	PtpAffx.103218.1.S1_s_at	-0.0048257158742615	8.27132874382948	-0.0520413104120385	0.959528600085313	0.983387512591815	-6.98538922407471
	PtpAffx.212513.1.S1_at	0.00482847065566983	1.47757684211675	0.0333414330068141	0.974063496312737	0.989515358769546	-6.98626048518982
	PtpAffx.213349.1.S1_s_at	0.00483063990695154	6.67316565221368	0.032442751355492	0.974762312568748	0.989715896943042	-6.98629274808745
	PtpAffx.219414.1.S1_at	0.00484627528697112	3.47303221762140	0.0388598637401959	0.969772884509571	0.9878856495826	-6.98604305166909
	PtpAffx.208306.1.S1_at	0.00484945843435236	1.64653220077104	0.0310580186482129	0.975839126565694	0.989975003520777	-6.98634073515238
	PtpAffx.203384.1.S1_at	-0.0048514682908507	1.44633297229640	-0.0364015360782224	0.97168413195777	0.988471354310305	-6.98614401722834
	PtpAffx.149603.1.A1_at	0.00487581794686776	6.38413685585575	0.0482121140763686	0.962503843748628	0.984530864207173	-6.98559869297843
	PtpAffx.201539.1.S1_s_at	-0.00488894507337356	4.771946412415	-0.0485598959531269	0.962233595356118	0.984428619425234	-6.98558032856148
	PtpAffx.217043.1.S1_at	0.00489320583859065	2.03088995842388	0.0425133970922559	0.966932789411057	0.986369727091476	-6.98588081637175
	PtpAffx.150197.1.S1_at	-0.00489346204256513	2.07269674627169	-0.0479075098478207	0.962740544490614	0.984674578379583	-6.9856146690433
	PtpAffx.148582.1.S1_at	-0.00489474810880441	3.59758152701035	-0.0207297041407184	0.983872219670094	0.993630220307769	-6.986632645344
	Ptp.7395.2.S1_at	0.00489830145425252	4.24692412180304	0.032453082231575	0.97475427913476	0.989715896943042	-6.9862923822137
	PtpAffx.203107.1.S1_at	0.00489860495821937	3.22755621581969	0.0225261045515263	0.982474863856957	0.992870311239876	-6.98659023706395
	PtpAffx.200192.1.S1_at	-0.00490230318887264	2.0879130749929	-0.0307774894281629	0.976057281657466	0.989975003520777	-6.98635020183042
	PtpAffx.41962.1.A1_at	0.00490287763558506	2.19642440930871	0.0282427035079023	0.978028563584165	0.990656065831204	-6.9864318463737
	PtpAffx.209750.1.S1_at	0.00490598749451632	2.78436911009243	0.0440347805953644	0.965750274001679	0.985712002586077	-6.98580896456075
	PtpAffx.86742.1.S1_at	-0.00491135859193736	6.40866880413794	-0.0491847745750216	0.96174803800806	0.9843348289908	-6.98554700072667
	PtpAffx.121714.1.S1_at	0.00491317799022895	9.07667798759306	0.0559056617608483	0.956526702921627	0.982431836691372	-6.98516161891289
	PtpAffx.209162.1.S1_at	0.00491513657793408	1.55433016682673	0.0444848512608607	0.965400467212035	0.985640451272162	-6.98578722465732
	PtpAffx.218497.1.S1_s_at	0.00491701164743219	2.37813974419238	0.0265497900700565	0.979345215660617	0.99132250546992	-6.98648246920353
	PtpAffx.33033.1.A1_at	-0.00492356113254111	1.38099887828568	-0.0400651546775391	0.968835893590761	0.98732108125508	-6.98599114040589
	PtpAffx.200158.1.S1_at	0.00493462719177939	1.39384855789225	0.0386680928915531	0.969921971301132	0.987925645158635	-6.98605116498467
	PtpAffx.249.478.A1_s_at	0.00493911430606886	10.8317924886036	0.0565060344446826	0.95606038549735	0.982259079122522	-6.98512479611625
	PtpAffx.222955.1.S1_at	0.00493912746239422	3.59315166723729	0.0568415876986254	0.955799764407627	0.982122758906514	-6.98510404431093
	PtpAffx.205425.1.S1_at	0.0049397747067701	3.27509425191895	0.0333659626276212	0.974044422361567	0.98951235026369	-6.98625959221445
	PtpAffx.201198.1.S1_at	0.00495129381436143	1.94109036524977	0.0310103413663636	0.975876202919255	0.989975003520777	-6.98634235011699
	PtpAffx.15827.1.S1_at	-0.00495190883998031	4.57855349659177	-0.0399146202359270	0.968952916093177	0.98736663028035	-6.98599771046435
	Ptp.1346.1.A1_at	0.00495598851712309	7.52557604644997	0.0586304496522138	0.954410465070338	0.981532753221325	-6.98499134266052
	PtpAffx.215074.1.S1_s_at	-0.00496459318437092	1.45203681487114	-0.0302681174148877	0.976453402893455	0.990083556507628	-6.98636717145102
	PtpAffx.207164.1.S1_at	-0.00496598290966888	1.75238160133671	-0.044271301235135	0.965566442967167	0.985640451272162	-6.9857975673814
	PtpAffx.200929.1.S1_x_at	-0.00496896100544442	2.57917981727498	-0.0475009041451462	0.963056514085564	0.98481733214894	-6.98563583722079
	PtpAffx.80496.1.A1_at	-0.00497784710546179	1.40961354377796	-0.0315866742040922	0.975428020364546	0.98994580552674	-6.98632266184894
	PtpAffx.200201.1.S1_at	0.00498099447975164	1.69323328670971	0.03076951962974	0.976063479445444	0.989975003520777	-6.98635046952295
	PtpAffx.214701.1.S1_s_at	-0.00498250993042437	1.56173575578980	-0.0375925923223472	0.970758111003272	0.988117114537709	-6.98609592301092
	Ptp.3436.1.S1_at	-0.0049832005178434	1.33643002106426	-0.0543992949281878	0.957696793429697	0.982871543698162	-6.98525227882048
	PtpAffx.204904.1.S1_at	-0.0049843536666998	3.51672081656901	-0.054033000127044	0.957981333857024	0.982885048487142	-6.9852739500447
	PtpAffx.202503.1.S1_at	0.00499500117909379	2.25831243066483	0.0378378981611137	0.970567396538934	0.988059098516528	-6.98608582546591
	PtpAffx.219903.1.S1_at	0.00499568192369182	3.59875141711174	0.0288523873757586	0.977554402797095	0.99054599433923	-6.98641284910093
	PtpAffx.36985.1.A1_at	0.00500428611114567	1.53297516852503	0.0418338372994698	0.967461013607137	0.986665680560819	-6.98591209471784
	Ptp.3906.1.S1_at	0.00500937366036069	2.64027594961296	0.0319993082735244	0.975107142903666	0.98980603572078	-6.98630834308218
	PtpAffx.147393.1.A1_at	-0.0050095535565351	3.20829241340287	-0.0406529754061576	0.968378940829555	0.987066328308418	-6.9859652482712
	PtpAffx.204239.1.S1_at	-0.00500976687298582	1.63296472774276	-0.0475933109357301	0.962984705016905	0.984809493259229	-6.98563104229408
	PtpAffx.24943.1.A1_at	-0.00501846743797962	2.57929112671317	-0.0366136743969633	0.971519195640795	0.988353046563324	-6.98613556449049
	PtpAffx.4.1.A1_a_at	-0.00502153530640292	1.37769762367952	-0.0412115370096029	0.96794474429582	0.986858200767633	-6.98594029562724
	PtpAffx.4086.1.S1_at	0.00502292904382884	8.70093935165893	0.0547697072850971	0.957409060800601	0.98270762553395	-6.9852302151847
	PtpAffx.16340.1.A1_at	0.0050239400676173	1.30581405493625	0.0433172223306994	0.966307994954877	0.985958778085096	-6.98584316798634
	Ptp.7873.1.S1_at	0.00502698002493318	4.10007084467549	0.0374221238430848	0.97089064386388	0.988139194107032	-6.98610290135257
	PtpAffx.201711.1.S1_at	-0.00502973094113379	2.10908605146424	-0.0419053357809057	0.967405436805633	0.986658593314704	-6.98590882754676
	PtpAffx.215405.1.S1_at	0.00503005318937877	3.33173271559121	0.0311937205624503	0.975733597974907	0.989975003520777	-6.98633612496622
	Ptp.3530.1.S1_at	0.00503665949553422	11.2194475977483	0.0584445481123717	0.954554836009933	0.981631712994562	-6.98500321727964
	Ptp.4050.11.A1_at	0.00504418385473393	12.3490955335685	0.0507933648651364	0.96049817078283	0.98377375187268	-6.98545924732846
	PtpAffx.216196.1.S1_at	-0.00504590099444613	1.35933370962689	-0.0536026041686324	0.958315676438882	0.98296730135587	-6.98529922672742
	PtpAffx.224100.1.S1_at	0.00505108830889012	1.10609811939806	0.0469298065673418	0.963500320149646	0.98503065065566	-6.98566526442132
	PtpAffx.216992.1.S1_at	0.00505122493286114	2.04537116622775	0.0488293633816094	0.962024205667328	0.98436815912707	-6.98556600877787
	PtpAffx.219221.1.S1_at	0.00505554601339275	2.38734000978689	0.0533876789634181	0.958482639014034	0.98300747685152	-6.98531177341707
	PtpAffx.210225.1.S1_at	-0.00506299519392694	1.72262456131944	-0.0355680408028024	0.972332183215191	0.98880287676218	-6.98617675270684
	PtpAffx.205555.1.S1_s_at	0.00507934098853546	1.61582036309864	0.0466709540845895	0.963701481516267	0.98511996211959	-6.98567848525402
	Ptp.5541.1.A1_at	-0.0050798296818293	8.43816774290647	-0.0339557800740085	0.973585792298202	0.98934101534557	-6.98623792282314
	PtpAffx.24406.1.A1_a_at	0.00508700467454126	6.25484384681676	0.0458726411637554	0.964321889169683	0.985408550476636	-6.98571879859456
	PtpAffx.205495.1.S1_at	0.00509063634260865	1.96928492801669	0.0374873128929062	0.970839961708083	0.98813673917562	-6.98610023650098
	PtpAffx.218130.1.S1_at	0.00510162171892636	1.31930981075890	0.0592353808717616	0.95394068813704	0.981356682953496	-6.98495244133415
	PtpAffx.201300.1.S1_s_at	-0.00510497148953704	9.12585210993186	-0.0598643914089295	0.953452231355937	0.981265093800162	-6.98491156837168
	PtpAffx.224648.1.S1_at	-0.00511171475517713	3.02894961253495	-0.0485345000881381	0.962253329370964	0.984428619425234	-6.98558167404047
	PtpAffx.206224.1.S1_at	0.00511418102636663	2.23609332554847	0.0436416865054103	0.96605580333932	0.985830895343222	-6.98582777151636
	PtpAffx.219496.1.S1_at	0.00511425170995272	3.29118332335388	0.0510803526248739	0.960275194330299	0.983742251774982	-6.9854432946069
	Ptp.6084.1.S1_at	-0.00511492416227455	11.7377738011228	-0.0456154631179044	0.964521760036876	0.985439514052423	-6.98573163755708
	PtpAffx.217759.1.S1_at	-0.00511894736226814	2.88059252213626	-0.0376124096986939	0.97074270379566	0.988117114537709	-6.98609510970442
	PtpAffx.208807.1.S1_x_at	-0.00512727100828414	8.1735013398602	-0.0468961029833365	0.963526511977549	0.985035518712166	-6.98566698996318
	PtpAffx.692.2.S2_at	-0.00513137892035642	1.32596969926080	-0.0449576649239730	0.965032992268232	0.985640451272162	-6.98576414817976
	PtpAffx.206351.1.S1_at	-0.00513370040424377	2.92741272681592	-0.031145700714848	0.975770940552297	0.989975003520777	-6.98633775863655
	PtpAffx.136350.1.S1_at	0.00513444105892980	9.75687620884493	0.0587389558805295	0.954326200047905	0.981511329801683	-6.98498439431583
	PtpAffx.216892.1.S1_at	0.00513746267031268	3.1182256915838	0.0283555265194344	0.97794081866022	0.990597342286722	-6.98642836148468
	PtpAffx.219883.1.S1_at	0.00514117022710758	3.01945579057388	0.0308872513092388	0.975971924478673	0.989975003520777	-6.98634650805698
	PtpAffx.219287.1.S1_at	0.00514496379835627	4.17942807219631	0.0452598665322695	0.964798123013872	0.98561144579079	-6.98574927096378
	PtpAffx.212721.1.S1_at	-0.00515299071392938	6.594666935141	-0.0418014074640194	0.96748622184660	0.98666917986458	-6.9859135747824
	PtpAffx.88042.1.S1_at	0.00515385357836173	3.56010132638521	0.0390758323817634	0.969604987296467	0.987763769571328	-6.98603386656976
	PtpAffx.206433.1.S1_at	0.00515624748139087	1.19717537205904	0.0417802049638898	0.967502702915728	0.986669603024969	-6.98591454182254
	PtpAffx.201491.1.S1_at	-0.00515762019002963	4.08510647908103	-0.0434499770472041	0.966204810127183	0.985902635236445	-6.98583688239366
	PtpAffx.225774.1.S1_at	-0.00515934616536029	2.40248238377567	-0.0406989378030851	0.968343211657886	0.987054279070009	-6.98596320784366
	PtpAffx.118053.1.S1_at	-0.00515983751035698	4.09555335620918	-0.049580087047704	0.961440871819831	0.98418016361069	-6.98552569682673
	PtpAffx.214833.1.S1_at	-0.00516151554988364	1.3017192636861	-0.049964438370059	0.961142229030148	0.984080358339315	-6.98550482020649
	PtpAffx.10860.1.S1_at	0.00516426277376603	6.78991815590267	0.0433461496950046	0.96628551083848	0.985952217670028	-6.98584179998872
	PtpAffx.215980.1.S1_at	0.00517332253523572	1.35483437473704	0.066058056621283	0.94864366806501	0.979264471729656	-6.98448606863881
	Ptp.886.1.S1_s_at	0.00517851116270585	10.9936607617931	0.0452061081127849	0.964839903473116	0.985623490335581	-6.98575192474564
	PtpAffx.7998.1.A1_at	-0.00518741788649457	8.50954381473311	-0.0484500169301032	0.962318977726948	0.984428619425234	-6.9855861449155
	RPTR-Ptp-AJ132968-1_at	0.00518804421453134	1.79303252038121	0.0461749287731563	0.96408696385595	0.985280448500391	-6.9857036154072
	PtpAffx.208621.1.S1_at	-0.00519261893135337	3.39511922944591	-0.027395665232796	0.978687333521994	0.991061608838421	-6.98645756613998
	PtpAffx.211970.1.S1_at	0.0051934510540077	1.04843783855175	0.0491755543641505	0.961755202386399	0.9843348289908	-6.98554749558154
	Ptp.5294.1.S1_at	0.00519534717911241	1.90972606864108	0.0548994476613513	0.957308281285483	0.98268430312993	-6.98522245180698
	PtpAffx.210396.1.S1_at	-0.00520224129774505	8.04793785834048	-0.0564476181140505	0.95610575747439	0.98226368913302	-6.98512839624103
	PtpAffx.200511.1.S1_at	0.00521684776796705	1.36289075044425	0.0470683124044608	0.963392684566918	0.98503065065566	-6.98565816024856
	PtpAffx.203726.1.S1_at	-0.00521790652075849	2.32960900222053	-0.0284804782365839	0.97784364133725	0.990586271636912	-6.98642448575137
	PtpAffx.249.425.A1_at	-0.00521966490213144	1.79849012556959	-0.0574989949862427	0.955289178171388	0.981943130904822	-6.9850630319818
	PtpAffx.47384.1.S1_at	0.0052270701784014	5.69712272284897	0.0541292573420704	0.957906559960346	0.982873299030036	-6.98526826932027
	PtpAffx.200447.1.S1_at	0.00522809309526107	1.35230801642479	0.044356386048213	0.965500312980298	0.985640451272162	-6.98579345248827
	PtpAffx.3734.2.A1_at	-0.00522997955688931	1.69498918655515	-0.0381149989311082	0.970351965262781	0.988059098516528	-6.98607434017013
	AFFX-PheX-M_at	-0.00523028588174457	2.23035338659958	-0.0469550715815563	0.963480686157708	0.98503065065566	-6.9856639701012
	PtpAffx.21453.1.S1_s_at	-0.00523060249432028	8.6646524518809	-0.056133112510965	0.956350036871538	0.982375887572204	-6.98514771487338
	PtpAffx.211979.1.S1_at	0.0052310619793996	3.57158171869666	0.0412754743264186	0.967895043473534	0.986823911427578	-6.98593741764134
	PtpAffx.202641.1.S1_at	0.00523264960972813	1.42146015014669	0.0379885313174485	0.97045028687201	0.988059098516528	-6.98607959240311
	PtpAffx.207036.1.S1_at	-0.00523312067212078	2.6773854223136	-0.0495336059490779	0.96147698827809	0.98418016361069	-6.98552821059604
	PtpAffx.220797.1.S1_at	0.00524588990910235	1.75880782448799	0.0378731378591093	0.970539999388614	0.988059098516528	-6.98608436949775
	PtpAffx.205915.1.S1_x_at	0.00525239561182644	4.34154425655742	0.0368633985063419	0.971325038396272	0.988319243551374	-6.98612555120705
	PtpAffx.205400.1.S1_at	-0.00525301128867239	1.82182090585388	-0.0381655223633857	0.970312686220565	0.988059098516528	-6.98607223704043
	PtpAffx.26491.1.S1_at	0.00525707339104442	1.69028646467507	0.0440207519867463	0.965761177529257	0.985712002586077	-6.98580963863767
	PtpAffx.216829.1.S1_x_at	0.00525834363411537	3.84533694477157	0.0466913975759795	0.963685594220721	0.98511996211959	-6.98567744376561
	PtpAffx.151497.1.S1_s_at	-0.00525923149779572	10.6666440234058	-0.0558351133650458	0.956581499930539	0.982431836691372	-6.98516592006527
	PtpAffx.211598.1.S1_at	0.00526591157200373	1.51835134824359	0.0460296151704179	0.964199895074205	0.985358303621498	-6.98571092660534
	PtpAffx.200132.1.S1_at	-0.00526901238167854	1.77371990672755	-0.0520885717491723	0.959491882520764	0.983387512591815	-6.98538653881984
	PtpAffx.17795.1.A1_at	-0.00529813953080804	3.24157608395570	-0.0467069057053463	0.96367354236508	0.98511996211959	-6.98567665340386
	PtpAffx.220928.1.S1_x_at	0.00530596302756425	1.63080264626135	0.0582513862910449	0.954704847104909	0.98171159620956	-6.98501551573413
	PtpAffx.208539.1.S1_at	-0.00530794331975115	1.48838995581883	-0.0490996950766523	0.961814147446813	0.9843348289908	-6.98555156348012
	PtpAffx.203202.1.S1_at	0.0053098300471246	1.59192613195296	0.0447472337151834	0.965196540201063	0.985640451272162	-6.9857744487504
	PtpAffx.200995.1.S1_at	-0.00531360330806585	2.70914233691727	-0.0552467689053879	0.95703849355633	0.982574534543442	-6.98520157852018
	PtpAffx.212859.1.S1_at	0.00531525809950573	2.71061022377878	0.046343134818251	0.963956242699193	0.985226803489397	-6.98569512365224
	PtpAffx.217310.1.S1_at	0.00532287638854401	1.53444010806456	0.0482943825763987	0.962439915498062	0.98448910554393	-6.98559436075215
	PtpAffx.74987.1.A1_at	-0.0053248892782749	4.0214391789306	-0.0341760447227876	0.973414521565582	0.989272244670338	-6.98622973313503
	PtpAffx.109192.1.S1_at	0.00533046606545473	1.38375063480105	0.0476481728266021	0.96294207215331	0.984801800700184	-6.98562819114055
	PtpAffx.1933.1.A1_at	0.00533171277690858	4.81248059858804	0.0634259331097828	0.950686911730448	0.980103037074668	-6.98467200360009
	PtpAffx.221658.1.S1_at	-0.00533267855720565	3.58545495001973	-0.0406953432696487	0.968346005889453	0.987054279070009	-6.98596336750033
	PtpAffx.208976.1.S1_at	0.00534181289722424	3.96354537646291	0.030175610209197	0.976525343315744	0.9901000628857	-6.98637022292907
	PtpAffx.65994.1.S1_at	-0.00535543523777093	2.25657525857120	-0.0362453658403942	0.971805554311574	0.98851336657452	-6.9861502085148
	PtpAffx.224796.1.S1_s_at	0.00536115463520037	3.20199342183134	0.0303770098620483	0.976368720383717	0.990083556507628	-6.98636356751686
	PtpAffx.217412.1.S1_x_at	0.00536369794166647	1.6771484427745	0.0628133573774485	0.951162491506325	0.980285696261977	-6.98471419289598
	PtpAffx.201377.1.S1_x_at	-0.00536578205353377	0.99152276153229	-0.0555925387875897	0.956769916532628	0.982487933250234	-6.9851806677906
	PtpAffx.212258.1.S1_s_at	-0.00537262863168508	1.3516928113323	-0.049722687646126	0.96133006974913	0.98411701044329	-6.9855179700619
	PtpAffx.30949.2.A1_a_at	0.00537445887392529	10.9771505593569	0.0668143287275902	0.948056666843404	0.97894920690801	-6.98443124828932
	PtpAffx.225779.1.S1_x_at	-0.00537530867363478	1.15329230063268	-0.0510100089004961	0.960329847876665	0.983765420311086	-6.98544721309805
	PtpAffx.17660.1.S1_at	0.00537925703379338	2.71546649387664	0.0321501729650764	0.97498982685132	0.989768748949022	-6.98630306155997
	PtpAffx.3037.1.S1_at	0.00537963417884413	7.46097387600543	0.0521572962839029	0.95943849027028	0.98338026500095	-6.98538262974017
	Ptp.3920.2.S1_s_at	0.00538498122944064	3.83323323934105	0.0488768552948475	0.961987302385814	0.984346799317204	-6.98556347679767
	PtpAffx.224832.1.S1_at	0.00539264041207788	1.07656572672976	0.0436560858622657	0.9660446114486	0.985830895343222	-6.98582708557667
	PtpAffx.84964.1.A1_at	0.00539300638003759	4.96641637710847	0.0570820823377272	0.955612977822735	0.98207871426466	-6.98508909573093
	PtpAffx.12394.1.A1_at	-0.00539397663929009	2.08202776031020	-0.0479082597770546	0.962739961733665	0.984674578379583	-6.98561462983485
	PtpAffx.220683.1.S1_at	0.00539880618930733	3.15418426129663	0.0557251015092377	0.956666949840583	0.982438503571114	-6.98517261637117
	PtpAffx.115676.1.S1_at	0.00540053873578827	9.43115052791657	0.0625555296979324	0.951362664838122	0.9804177560402	-6.98473182766087
	PtpAffx.212288.1.S1_at	0.00540557309379341	5.47154490904265	0.0521534667216792	0.959441465460519	0.98338026500095	-6.98538284770276
	PtpAffx.2152.1.S1_s_at	-0.00540939552156949	11.4078877592078	-0.0690336379243161	0.946334279250608	0.97809211516301	-6.98426677662998
	PtpAffx.214392.1.S1_at	-0.00542661021263857	1.77542861613972	-0.037084663298895	0.97115300954342	0.988226069974317	-6.986116622213
	PtpAffx.200711.1.S1_x_at	0.00542679783403699	8.9372247584012	0.054788405629018	0.957394536283255	0.98270762553395	-6.98522909744926
	PtpAffx.82555.1.A1_at	-0.00542711274986019	3.61826143743637	-0.0457094354028139	0.96444872736740	0.98543794532573	-6.9857269545941
	PtpAffx.1122.4.S1_at	-0.00542848901112003	1.96056058284006	-0.0436186473031367	0.966073710560355	0.985830895343222	-6.98582886856038
	PtpAffx.222272.1.S1_at	0.00543276066350984	7.02352478328201	0.0448484132853612	0.965117902843696	0.985640451272162	-6.9857695020577
	PtpAffx.215828.1.S1_at	-0.00543308900834116	4.69845146162899	-0.0430851622548451	0.966488367356269	0.986060904815273	-6.98585410925166
	PtpAffx.204060.1.S1_at	-0.00543745224981773	2.15334307566560	-0.0414552786366228	0.967755275760534	0.986763319778876	-6.98592930027179
	PtpAffx.4711.3.S1_a_at	0.00543858881704651	9.59945683230537	0.0660990590717427	0.948611842064197	0.979264471729656	-6.98448311245491
	PtpAffx.217552.1.S1_x_at	-0.00544047716829388	3.79668685626879	-0.0449890201875442	0.96500862298415	0.985640451272162	-6.9857626092099
	PtpAffx.214517.1.S1_at	-0.0054405686474519	3.04151423066791	-0.0495195445186633	0.961487914222568	0.98418016361069	-6.98552897059554
	PtpAffx.219798.1.S1_at	-0.00545026102821566	2.19057864988551	-0.052664424185251	0.959044507956521	0.983219544382316	-6.98535362484353
	PtpAffx.220788.1.S1_s_at	-0.00545398002894815	1.17703119353583	-0.0561838368379314	0.95631063849816	0.982351848157356	-6.98514460640699
	PtpAffx.4650.2.A1_s_at	0.00545986190835901	1.44167389435507	0.0547486941202957	0.957425383446243	0.982707955034582	-6.98523147083873
	PtpAffx.203896.1.S1_at	-0.00546235577144527	1.57700457725224	-0.0436285886116723	0.966065983675405	0.985830895343222	-6.98582839526201
	PtpAffx.221019.1.S1_at	0.00546697715217803	7.09646459230593	0.0577878887200485	0.955064810780695	0.981906102073575	-6.98504486029898
	PtpAffx.69818.1.A1_at	0.00546926724174401	1.11898303140346	0.0542373965464882	0.957822556486242	0.982873299030036	-6.98526187531437
	PtpAffx.43487.2.A1_a_at	0.00547069726654481	5.85956316494866	0.0576486743236384	0.955172930199463	0.981906102073575	-6.9850536283745
	PtpAffx.225329.1.S1_at	0.00547100631743902	5.2493048647868	0.0615959425370049	0.95210770422953	0.98071000389247	-6.9847968241663
	PtpAffx.107245.1.S1_at	-0.00547537460629943	2.89450503689339	-0.0601758349153411	0.953210388048393	0.981158833411059	-6.98489117115671
	PtpAffx.5526.1.A1_at	-0.00548510880623243	1.37055548837680	-0.0456799305274169	0.964471657706105	0.98543794532573	-6.98572842596126
	PtpAffx.216268.1.S1_at	0.00548759259353582	1.5557085976168	0.0434227783410031	0.96622595051912	0.9859078255974	-6.98583817174814
	PtpAffx.213453.1.S1_at	-0.00549657325357811	1.36603158680305	-0.0448363233015248	0.965127299229639	0.985640451272162	-6.98577009372733
	Ptp.1441.1.S1_at	0.0054998189537514	8.52102411081529	0.0595441238955887	0.953700931889551	0.981296038101616	-6.98493243319165
	PtpAffx.223166.1.S1_at	-0.00550853187717415	1.86163055509986	-0.0489540838397850	0.961927292649867	0.98434304594816	-6.9855593541878
	PtpAffx.141198.1.S1_at	0.00551087692935681	6.57841216755539	0.0607387433720484	0.952773288883061	0.98105340080097	-6.98485403654393
	PtpAffx.219358.1.S1_at	0.00551117621048824	3.44972593334357	0.0499436421163279	0.961158387656276	0.984080358339315	-6.98550595390964
	PtpAffx.201896.1.S1_at	0.00551496771125981	2.93405173425623	0.0402347183679314	0.968704079056536	0.987244448814236	-6.98598371020881
	PtpAffx.33230.2.S1_at	0.00551628617590971	5.75220102216313	0.0712357400618661	0.944625532836562	0.977279490710935	-6.98409827388316
	PtpAffx.95765.1.A1_at	0.00551781632302695	1.79146968744262	0.0622057443564926	0.951634238320246	0.98056598845592	-6.98475563623824
	PtpAffx.207240.1.S1_at	-0.00552153518139331	2.52582126177285	-0.0638902321114252	0.950326461728027	0.97998768302934	-6.9846397538589
	PtpAffx.50781.1.S1_at	-0.00553341272689689	7.07778697075674	-0.0525104052675756	0.959164162408733	0.983292970754307	-6.98536246352741
	PtpAffx.212626.1.S1_at	-0.00553501462014694	3.35626554337596	-0.0342503188997961	0.973356768665099	0.989272244670338	-6.98622695960159
	PtpAffx.216753.1.S1_s_at	-0.00553535339686606	2.29770957576092	-0.0416526692403312	0.967601838972582	0.98670854300352	-6.98592034834367
	PtpAffx.35201.1.S1_at	0.0055367089650602	3.69698692922802	0.0320441497889048	0.97507227298577	0.989787000014464	-6.98630677584922
	PtpAffx.213240.1.S1_at	0.00554374844664451	2.22430579567063	0.0529774037480662	0.958801363209041	0.983167222433368	-6.98533558417955
	Ptp.5335.1.S1_s_at	0.00554491441361371	9.53194661246517	0.0691354785765502	0.946255248454896	0.97809211516301	-6.98425910044713
	PtpAffx.217797.1.S1_at	0.00554574925347362	1.46421102386917	0.045435971082255	0.964661257256211	0.985539356399316	-6.9857405554913
	PtpAffx.225127.1.S1_at	0.00555456884388095	1.73002593668376	0.0538545795977794	0.95811993445035	0.982913141191923	-6.98528445300239
	PtpAffx.209827.1.S1_at	-0.00555963011019589	4.9251819019229	-0.0261412580169767	0.979662958639655	0.991525830270378	-6.98649421699143
	PtpAffx.209666.1.S1_x_at	-0.00556281553374016	1.92134188990140	-0.027375257739231	0.97870320532054	0.991061608838421	-6.98645817614075
	PtpAffx.75622.1.A1_at	-0.00556352263452276	8.82378854563	-0.0411477601928215	0.96799432049913	0.986859596022727	-6.98594316194537
	Ptp.3666.1.S1_at	-0.00556606307515106	1.11626236685771	-0.0593084542358153	0.953883942140988	0.98135400715537	-6.98494771519177
	PtpAffx.223775.1.S1_at	-0.00556746307256173	5.07202937933853	-0.0440452141666292	0.965742164668267	0.985712002586077	-6.98580846308674
	PtpAffx.84508.1.S1_at	-0.0055717631300034	4.02398866218146	-0.0229327103586484	0.982158588161299	0.992734873832556	-6.98658014935273
	PtpAffx.3787.1.A1_at	-0.00558218096062379	3.58203728908562	-0.0585663727765295	0.95446022690907	0.981567491923016	-6.98499543988155
	PtpAffx.217232.1.S1_x_at	-0.00558450244803765	6.95356333287553	-0.0221474670312485	0.982769387470086	0.99304547869736	-6.9865994686444
	PtpAffx.220435.1.S1_at	-0.00558884097966361	2.41207599124125	-0.0473122193589982	0.963203141602444	0.98491807281558	-6.985645599021
	PtpAffx.125399.1.S1_at	0.00559230783652787	10.1527093205892	0.0602824747674887	0.953127580805834	0.981129769072523	-6.98488416273901
	Ptp.4143.1.S1_at	0.00559253757703182	1.43481467541280	0.0512816428294469	0.960118803130332	0.983703537537497	-6.98543205193486
	PtpAffx.48269.1.A1_at	-0.00561210091194542	1.65873167416353	-0.0565783884453264	0.956004188357403	0.982250639423027	-6.98512033187136
	PtpAffx.44472.1.S1_at	-0.00561250108717681	3.83810313818971	-0.0486148208328456	0.962190915728332	0.984428619425234	-6.98557741622216
	Ptp.2349.1.A1_at	0.00561301024749383	9.97398004701427	0.0616481162547684	0.952067194436971	0.98071000389247	-6.98479331605011
	PtpAffx.203720.1.S1_at	-0.0056153306286042	4.09724073069079	-0.0510937023264584	0.960264822305995	0.983742251774982	-6.9854425503536
	PtpAffx.41372.1.A1_at	0.00561990165700377	1.38044986809881	0.0619823388015471	0.951807693889406	0.980607683211138	-6.98477077280934
	PtpAffx.213822.1.S1_s_at	-0.00562121142240768	1.43074985627142	-0.0509863745854609	0.960348210602727	0.9837660873997	-6.98544852843426
	PtpAffx.24588.1.A1_at	0.00562418007244858	4.24938087462654	0.0615892922979205	0.95211286775543	0.98071000389247	-6.98479727110942
	PtpAffx.214937.1.S1_at	0.00562442857132517	2.92834843248083	0.0530783904520584	0.958722910512275	0.98313602229646	-6.98532974034027
	PtpAffx.207203.1.S1_at	-0.00562564717844705	5.89329267789091	-0.0331281331471532	0.974229356554145	0.989553294924528	-6.98626822247177
	Ptp.2919.2.A1_at	-0.00562846751355472	2.55530033399372	-0.0415297734480788	0.967697368866843	0.986720658058732	-6.98592592682648
	PtpAffx.157231.1.S1_at	0.00563660776360253	2.25990609617161	0.0549476030169611	0.95727087544882	0.98268430312993	-6.98521956562554
	PtpAffx.219899.1.S1_at	0.00563953305929488	2.50667569046719	0.0574267205808872	0.955345310248222	0.981984393162402	-6.98506756387626
	PtpAffx.4031.3.A1_at	0.0056402364233401	3.38737328062029	0.0529108610085149	0.958853057963512	0.983178760005058	-6.98533942875656
	PtpAffx.145056.1.A1_at	0.00564407094111785	1.13185686484924	0.0563921771390382	0.95614881864433	0.98226368913302	-6.98513180955654
	Ptp.6413.1.S1_s_at	-0.00565235182107848	8.38541653451775	-0.0705264481036143	0.94517588430919	0.977552444181955	-6.98415312525628
	PtpAffx.220087.1.S1_at	0.00565562739559766	1.42132583370951	0.0611623968715508	0.952444332214383	0.980874076002916	-6.98482586060572
	PtpAffx.71540.1.A1_at	-0.00566216016503396	1.20498907534749	-0.0610827517558093	0.952506174001414	0.980921314417092	-6.9848311725031
	Ptp.7508.1.S1_at	0.0056673540252703	2.82059504644644	0.0589200253320586	0.954185584354388	0.981426661936645	-6.98497277069858
	PtpAffx.206886.1.S1_at	0.00566948036885218	1.48866000494780	0.0318092940268233	0.975254903488641	0.989874217233794	-6.98631495982463
	PtpAffx.152326.1.S1_s_at	-0.00567457631242352	6.0826761596992	-0.0445330846094442	0.965362979437503	0.985640451272162	-6.9857848817168
	PtpAffx.201224.1.S1_at	0.0056808348613262	1.5465228574744	0.0605115238206649	0.952949723196248	0.981098411605022	-6.98486906761643
	Ptp.5067.1.S1_s_at	0.00568370060537049	5.67205274571453	0.0630364516715421	0.950989287503639	0.980197457554352	-6.9846988753196
	PtpAffx.202634.1.S1_at	-0.00568457316923254	7.80809151218363	-0.0532292592135132	0.958605707220776	0.98306507969524	-6.98532098923483
	PtpAffx.159335.1.A1_at	-0.00568685420761206	2.04231530058475	-0.0565418212809467	0.956032589935034	0.982259079122522	-6.98512258878048
	PtpAffx.224625.1.S1_at	-0.00568744635746743	2.12150883706047	-0.0340883588201204	0.973482703144142	0.989290935357293	-6.9862329997385
	PtpAffx.223368.1.S1_at	0.00568832891968718	6.2427480679817	0.0536493706702241	0.958279346612768	0.98296730135587	-6.98529648996542
	PtpAffx.207492.1.S1_at	0.0056885204677104	1.69583121111101	0.0396080966322875	0.96919120387908	0.987506045788001	-6.98601101222461
	PtpAffx.200133.1.S1_at	0.00569064119965645	1.72259057512046	0.0615854395389152	0.95211585920096	0.98071000389247	-6.98479753002003
	PtpAffx.13438.1.S1_s_at	-0.00569476535368452	9.41694232010082	-0.0650682428789167	0.949411987692627	0.979656877869639	-6.9845568758272
	PtpAffx.201739.1.S1_at	0.00570774281868403	7.50141203494019	0.0514681530839254	0.95997389670822	0.983630487829383	-6.98542159532361
	PtpAffx.216041.1.S1_at	0.00571012337102772	3.93158801127345	0.0287217445954586	0.977656004987397	0.99054599433923	-6.9864169539765
	PtpAffx.33924.2.S1_at	0.00571026001683417	1.34260325134613	0.053498996468203	0.958396162819108	0.982997921491247	-6.98530528132387
	PtpAffx.147371.1.A1_at	-0.00571071753400276	1.71302406364210	-0.0445869607631462	0.965321106084152	0.985640451272162	-6.98578226167566
	PtpAffx.21767.1.S1_at	0.00571803960004402	10.9463302820279	0.0657552944900202	0.94887867421585	0.979386319657446	-6.98450784037372
	PtpAffx.132029.1.A1_at	-0.00571975874011654	1.34521775325345	-0.0567346409629337	0.955882828349663	0.98214237903729	-6.98511067160775
	PtpAffx.201787.1.S1_at	-0.00572326825047886	2.52288219441939	-0.0463651715745104	0.963939116939492	0.985226803489397	-6.98569400885663
	PtpAffx.201370.1.S1_x_at	-0.00572728896088615	1.25128566432430	-0.0541406291161092	0.957897726241934	0.982873299030036	-6.98526759753522
	PtpAffx.218814.1.S1_at	-0.00572978547858805	1.08919175674887	-0.0582149959871093	0.954733108329104	0.98171660748121	-6.98501782812039
	PtpAffx.212423.1.S1_at	0.0057300667873097	1.96531385265983	0.056963535152568	0.955705050308493	0.982121991063109	-6.98509647222698
	PtpAffx.209343.1.S1_at	0.00573220372834982	2.15896555604004	0.0376355219756713	0.970724734952198	0.988117114537709	-6.98609416063368
	PtpAffx.223607.1.S1_at	0.00573233894838676	1.95436372731724	0.0623718245028058	0.9515052928138	0.980498926918702	-6.98474434841719
	PtpAffx.29166.1.S1_at	-0.0057331045505844	2.23280610823169	-0.0406270245820033	0.96839911390592	0.987066328308418	-6.98596639929875
	PtpAffx.212387.1.S1_s_at	-0.00574165140042826	2.10320011222420	-0.0388624682117545	0.969770859745642	0.9878856495826	-6.98604294120464
	Ptp.4265.1.A1_at	-0.00574281415341815	10.5174322892708	-0.0558814121807119	0.956545538255193	0.982431836691372	-6.98516309795897
	PtpAffx.75172.1.A1_at	0.00574312164247992	8.01029798462662	0.0624312028597226	0.951459191499033	0.980484324650225	-6.98474030540341
	PtpAffx.208843.1.S1_at	0.00574509963992531	2.25358524186548	0.0490164089288861	0.961878863690285	0.98434304594816	-6.98555602240974
	PtpAffx.204045.1.S1_at	-0.00574837426694685	5.04400703245781	-0.0511361309772078	0.960231857501221	0.983742251774982	-6.98544018364205
	PtpAffx.58806.1.S1_at	0.00576444476913451	5.97684152769356	0.049894612327986	0.96119648372633	0.984080358339315	-6.98550862489055
	PtpAffx.156224.1.A1_at	-0.00576861803799256	2.73023711038698	-0.0509388444871625	0.960385139276805	0.9837660873997	-6.9854511718137
	PtpAffx.92254.1.S1_s_at	0.00576989023288732	7.50505894224137	0.0599565997301239	0.953380628878086	0.98124770986546	-6.98490554043903
	PtpAffx.217795.1.S1_at	-0.00577162107508222	4.96761105209679	-0.058895657213726	0.95420450815652	0.981426661936645	-6.9849743370735
	RPTR-Ptp-U46493-1_s_at	-0.00577976559057891	1.42183065898233	-0.0484822144427646	0.96229395834118	0.984428619425234	-6.98558444193126
	Ptp.1945.1.S1_s_at	0.00579434082952268	9.80533195298437	0.0486709719403297	0.962147283384328	0.984428487654428	-6.98557443546163
	PtpAffx.94716.1.A1_at	0.00579576872611831	7.86290627429642	0.0320554933467081	0.975063451951643	0.989787000014464	-6.98630637903856
	PtpAffx.222392.1.S1_at	0.0058028222404185	2.36714122509185	0.0637911281766717	0.95040339826287	0.97998768302934	-6.9846466572473
	PtpAffx.210871.1.S1_at	0.00580313068489957	8.9217040991077	0.0581853475018391	0.954756133810375	0.9817238463265	-6.98501971103685
	PtpAffx.217571.1.S1_at	-0.005816169676923	1.91312811942087	-0.0375328081119752	0.970804590882415	0.988117114537709	-6.9860983739628
	PtpAffx.37904.1.A1_at	-0.00581618550862206	1.88664445404592	-0.0667630101724597	0.948096498111625	0.978973875824353	-6.98443498796662
	PtpAffx.221527.1.S1_s_at	0.00581643641010432	1.73709765441322	0.0462771652403429	0.964007510756086	0.985232039575029	-6.98569845775515
	PtpAffx.201292.1.S1_at	-0.00582945736795804	5.8611565535682	-0.0444364118468787	0.965438115233173	0.985640451272162	-6.98578957505324
	PtpAffx.15666.1.S1_at	-0.00583048897357274	0.94436608722420	-0.057707257223444	0.955127432280729	0.981906102073575	-6.98504994125048
	PtpAffx.218631.1.S1_at	-0.00583071031050864	4.31468850167518	-0.0412924062503304	0.967881881691995	0.986823911427578	-6.9859366547442
	Ptp.6785.1.A1_at	0.00583780007836454	2.73265736046942	0.0699863643008196	0.945594964678733	0.977832576282922	-6.98419452360618
	PtpAffx.25548.2.S1_at	0.00584292421475663	2.34636062772361	0.0294760301094072	0.97706939547921	0.990308337479612	-6.98639299719194
	PtpAffx.203522.1.S1_at	0.00584554924171665	1.36680820728099	0.0552651747699286	0.957024196644214	0.982574534543442	-6.98520046869529
	PtpAffx.19134.1.A1_a_at	0.00585171326346767	11.8827702755499	0.0586782023717485	0.954373380638058	0.981527488112085	-6.98498828633158
	PtpAffx.224048.1.S1_x_at	0.00585174015669221	3.81683256110432	0.0432246134183602	0.966379976472853	0.985999459971214	-6.98584754139451
	PtpAffx.217723.1.S1_at	-0.00586584492245512	2.33319646083168	-0.0437696640731248	0.965956333129928	0.985830895343222	-6.98582166714228
	PtpAffx.80334.1.S1_at	0.00587075073590437	2.12284627912683	0.0453558503480968	0.964723525713893	0.985586576691686	-6.98574452488759
	PtpAffx.216860.1.S1_s_at	-0.00587939135535076	1.48486183275296	-0.039502189491183	0.969273535566146	0.987540780724385	-6.98601558429499
	Ptp.7288.1.S1_at	0.00588056285820349	2.98824477477403	0.0584242150611822	0.95457062674084	0.981631712994562	-6.98500451378429
	PtpAffx.108095.1.A1_at	-0.00589558473033613	1.63156422548897	-0.0489430716535564	0.96193584955341	0.98434304594816	-6.9855599424374
	PtpAffx.209913.1.S1_at	0.00590061484052606	2.70290180961441	0.0664632488898295	0.948329162998526	0.979101890933453	-6.98445677476047
	PtpAffx.201279.1.S1_at	0.00590304034270428	2.67039667080496	0.0721281705297743	0.943933124635986	0.97701305873572	-6.98402848098262
	Ptp.2747.1.S1_at	0.00590979010262593	4.7409293683815	0.0532737559341845	0.958571139877264	0.983046045910133	-6.98531840347297
	PtpAffx.201925.1.S1_at	-0.00591020438300216	6.49308987425495	-0.0410569786875787	0.968064888745328	0.986898773468516	-6.98594723427977
	PtpAffx.7849.2.S1_at	0.0059183109412082	9.97752595824131	0.0357311565671427	0.972205357329856	0.98877264854429	-6.98617040600283
	PtpAffx.217078.1.S1_s_at	-0.00592186658518123	6.63825824754482	-0.0534292859116077	0.958450316892334	0.98300747685152	-6.98530934846045
	PtpAffx.220359.1.S1_at	0.00592391747326371	2.11790661683349	0.0568826442077423	0.955767876574007	0.982121991063109	-6.9851014967997
	PtpAffx.43327.1.A1_at	0.0059328024707479	1.83172522673188	0.04328356929582	0.966334152190428	0.9859690860354	-6.98584475831582
	PtpAffx.19655.1.A1_at	0.00593348877086353	6.85013219634026	0.0323325017609831	0.97484804438252	0.98974451914906	-6.98629664538516
	PtpAffx.201082.1.S1_at	0.00593469734521612	2.23484156467115	0.0337354141997219	0.973757143151427	0.989433279820625	-6.9862460632976
	PtpAffx.218586.1.S1_at	-0.005936100255588	3.20553868525972	-0.0437525067826313	0.9659696685508	0.985830895343222	-6.98582248656128
	PtpAffx.11652.1.S1_at	-0.00593848163944166	9.29231891489163	-0.0615851861888672	0.952116055912712	0.98071000389247	-6.98479754704493
	PtpAffx.217754.1.S1_at	-0.00593913245259481	3.85033458128819	-0.038258263248404	0.970240585771158	0.988059098516528	-6.98606836928415
	PtpAffx.90500.2.S1_at	-0.00594593233985208	7.02987337054075	-0.0550870433452163	0.95716256241743	0.98261884333091	-6.98521119403402
	PtpAffx.200318.1.S1_at	0.00594861190898177	1.90149296857049	0.0447616918991995	0.965185303191345	0.985640451272162	-6.98577374257034
	Ptp.2927.1.A1_at	-0.00595140045409082	4.48513215704379	-0.0419395137414373	0.96737886984837	0.986658593314704	-6.9859072637917
	PtpAffx.221926.1.S1_at	-0.00595254419230518	4.09587514350146	-0.0382645431876605	0.970235703506995	0.988059098516528	-6.9860681070402
	PtpAffx.220289.1.S1_x_at	-0.00596180213472741	1.49452853276446	-0.0368712792042419	0.971318911288183	0.988319243551374	-6.98612523410414
	PtpAffx.153735.1.A1_at	0.00596239575821178	3.99092200707262	0.0285837628607649	0.977763315211177	0.990586271636912	-6.9864212692218
	PtpAffx.40307.1.S1_at	-0.00596514562965034	4.27535808789482	-0.0331605791649782	0.974204126710367	0.989553294924528	-6.98626704872
	PtpAffx.114043.1.A1_at	-0.00596608011998434	4.28676489014909	-0.0452983983801154	0.964768176549412	0.98561144579079	-6.98574736690124
	PtpAffx.1079.1.A1_at	0.00596645188486344	1.15816486880682	0.0731243132986211	0.94316030732554	0.976767351665825	-6.98394955206255
	PtpAffx.6121.2.S1_at	-0.00596929206117203	2.46033789175371	-0.0480012767660871	0.96266768002995	0.984632850351904	-6.98560976188225
	PtpAffx.84054.1.S1_at	0.00597538584855606	4.11312560327687	0.0314421619125021	0.975540398839815	0.98997230137361	-6.98632763262274
	PtpAffx.24562.1.A1_s_at	0.00598503621596436	8.4336542001385	0.0525796044752066	0.959110402690588	0.983254271937853	-6.98535849559315
	PtpAffx.24159.1.A1_at	-0.00598855181272562	4.92005582151341	-0.0231797092366507	0.981966463263773	0.99270382316124	-6.9865739333215
	PtpAffx.7173.1.A1_at	0.00598988929826483	6.01457420127048	0.0579026417114647	0.954975689778256	0.98183610966009	-6.98503761697474
	PtpAffx.86649.1.S1_at	-0.00599411587671694	1.42710755122018	-0.0347345040054397	0.972980287903856	0.989020282719094	-6.98620873171878
	PtpAffx.210165.1.S1_at	0.00600165515534057	2.0674386197147	0.0327249897109178	0.974542841137823	0.989697474196867	-6.98628271058649
	PtpAffx.221881.1.S1_at	0.00600207587318757	1.24834949322510	0.0400082502947462	0.968880129843133	0.987336520601615	-6.98599362689768
	PtpAffx.63041.1.A1_at	0.00600680672684528	1.56745592794472	0.06535585828388	0.949188727353281	0.979508793402122	-6.98453641109354
	PtpAffx.160192.1.A1_at	0.00601096998416617	1.43274853117097	0.0576674502867343	0.955158347986479	0.981906102073575	-6.98505244704973
	PtpAffx.223532.1.S1_at	-0.00601286778389198	2.50078815429292	-0.0655996126705783	0.948999517573002	0.979428743344438	-6.9845189966077
	PtpAffx.216605.1.S1_at	0.00601642476118425	2.95770881130172	0.055229393441777	0.957051990110423	0.982574534543442	-6.9852026258756
	PtpAffx.133177.1.S1_at	0.00602579368646161	7.16534291815693	0.0670396080682988	0.947881816430868	0.978818031888433	-6.98441479780763
	PtpAffx.224819.1.S1_at	0.00602985626436392	1.71162577767634	0.067381340561191	0.947616586530446	0.978636191067352	-6.98438973800442
	PtpAffx.225116.1.S1_s_at	-0.00603587550804585	2.42442538014215	-0.0341515479232142	0.973433569421976	0.989272244670338	-6.98623064657017
	PtpAffx.148778.1.S1_at	-0.00603646133994218	5.61054239717989	-0.0678943774006807	0.947218414282995	0.978553901974848	-6.98435187716135
	PtpAffx.200665.1.S1_at	-0.00605624836191998	3.38664072396121	-0.0597318480908181	0.953555155908898	0.981277569453285	-6.98492021688233
	PtpAffx.134681.1.A1_at	-0.00606885527044887	1.60159879868020	-0.0586327223502162	0.954408700106171	0.981532753221325	-6.98499119725683
	Ptp.4854.1.S1_at	0.00607107608139401	6.82779840972944	0.0498436856134744	0.961236053813686	0.98408638159701	-6.98551139643354
	PtpAffx.216383.1.S1_at	-0.00607376801279447	1.14465583191932	-0.0641623914013601	0.950115181325825	0.979909221682436	-6.98462074069003
	PtpAffx.218178.1.S1_at	-0.00607969785118567	1.26947130612941	-0.0694783405827075	0.945989183796588	0.977974694850532	-6.98423317431734
	PtpAffx.62565.1.A1_at	-0.00608214255188333	4.67826731140193	-0.0530982355748156	0.958707493651986	0.98313602229646	-6.98532859064672
	Ptp.4211.1.S1_at	0.0060888144662985	1.85996982542135	0.0677810342816077	0.947306379530915	0.978577748333624	-6.98436026629276
	PtpAffx.134005.1.A1_at	-0.00608956178242881	1.88348877972358	-0.0363880789924719	0.97169459481155	0.988471354310305	-6.98614455177515
	Ptp.6393.1.S1_at	0.00609088918220557	7.71105569125833	0.0511454772754928	0.960224595935177	0.983742251774982	-6.98543966203251
	PtpAffx.207028.1.S1_at	-0.00610508634730023	1.72572532203298	-0.0575721891778286	0.95523233200216	0.981919764204419	-6.98505843660766
	PtpAffx.15900.2.S1_at	-0.00611080944682207	6.69437732957648	-0.05295343040516	0.958819987247468	0.98316990377394	-6.98533696982126
	PtpAffx.159839.1.A1_at	-0.00613062095044548	1.64946943466789	-0.0419338734684744	0.967383254100377	0.986658593314704	-6.9859075219407
	PtpAffx.1704.4.S1_a_at	-0.00613361258124101	5.73635802092637	-0.0387303599476035	0.969873563415833	0.987925645158635	-6.98604853502993
	PtpAffx.7604.1.A1_at	-0.0061419282226487	1.61287039079314	-0.0396342120590044	0.96917090193405	0.987501743740578	-6.98600988292618
	PtpAffx.84222.1.A1_at	-0.00614325297864649	1.26846265535016	-0.0535069482865753	0.958389985528446	0.982997921491247	-6.98530481705263
	PtpAffx.29724.1.S1_a_at	0.00614331941862822	7.23473820816136	0.0559425771437316	0.956498029755406	0.982431836691372	-6.9851593661148
	PtpAffx.16368.1.S1_at	-0.00614759961138489	4.04910481153829	-0.0366453622906461	0.971494558607407	0.988351079284743	-6.98613429765822
	PtpAffx.207146.1.S1_at	0.00614781880600557	1.92184987048732	0.0418264903533392	0.967466724504769	0.986665680560819	-6.98591243012548
	PtpAffx.224018.1.S1_at	-0.00615146806888456	1.28110595980588	-0.0495515443839886	0.961463049854536	0.98418016361069	-6.98552724073713
	Ptp.6555.2.A1_at	0.00615588941410117	2.82808981426101	0.0443323859644515	0.965518966401539	0.985640451272162	-6.98579461398602
	PtpAffx.216346.1.S1_at	0.00616808389399903	1.18798105860976	0.0555601515632711	0.95679507309359	0.982487933250234	-6.98518263197005
	PtpAffx.210985.1.S1_at	0.00617373354517059	1.37457980905639	0.0641698159283586	0.950109417636514	0.979909221682436	-6.98462022087776
	PtpAffx.205240.1.S1_at	0.00617655313976151	4.30523130336476	0.0313515519641056	0.975610861007322	0.989975003520777	-6.98633073769924
	PtpAffx.207371.1.S1_at	-0.00618130576367237	1.77878660195275	-0.0488042245470554	0.96204373967293	0.984371745826951	-6.98556734803195
	PtpAffx.218990.1.S1_x_at	-0.00618348504107247	1.57564570663909	-0.0407915002639619	0.968271257843213	0.98701085129426	-6.98595909168568
	Ptp.7259.1.A1_at	0.0061892524753393	7.9421438458948	0.0656414720821748	0.948967025322822	0.979411668562626	-6.98451599953917
	PtpAffx.206482.1.S1_at	-0.00619068186685823	1.76485803711766	-0.0457544512090104	0.964413742445952	0.98543794532573	-6.98572470788862
	PtpAffx.6880.1.S1_at	0.00619575492990188	1.79879072935436	0.0568662956111816	0.9557805742177	0.982121991063109	-6.98510251143238
	PtpAffx.52205.2.A1_at	0.00620416850953198	4.97556463558713	0.0348434223684453	0.972895598795248	0.989016046626706	-6.98620459607684
	PtpAffx.43384.1.A1_at	-0.0062049426291404	2.51585430770084	-0.049073264110351	0.961834685198536	0.984338241298767	-6.98555297934676
	PtpAffx.97659.1.S1_s_at	0.00620600054508103	9.661003852777	0.0710673335207791	0.944756199525187	0.97731589067058	-6.98411134683337
	Ptp.2673.1.S1_x_at	0.00620606918184485	8.7414841326538	0.070608705596043	0.945112057788938	0.977552444181955	-6.98414679218044
	PtpAffx.11205.1.A1_at	0.00620854412227922	2.81693368926644	0.0612371942408965	0.95238625484324	0.980847161186092	-6.98482086572905
	PtpAffx.206147.1.S1_at	-0.00621269476548036	7.5016380488773	-0.0538507555702184	0.958122905046594	0.982913141191923	-6.98528467772874
	PtpAffx.155237.1.S1_at	0.00621555850094646	1.36819935252116	0.0676808412403899	0.94738413966285	0.978600298871643	-6.98436767045578
	PtpAffx.210008.1.S1_x_at	0.00621641675028783	1.34413417461304	0.0527025048197798	0.959014923979519	0.983213249745308	-6.98535143552088
	PtpAffx.80749.1.S1_at	-0.00621761443174762	5.02499837632853	-0.0425097670278216	0.966935611028417	0.986369727091476	-6.9858809847925
	PtpAffx.222740.1.S1_at	-0.006226934084681	1.41366278987650	-0.0698945875728955	0.94566618096504	0.977832576282922	-6.98420152684695
	Ptp.5034.1.A1_a_at	-0.00622961299005098	7.279884188704	-0.0627968744753317	0.951175288464208	0.980285696261977	-6.98471532245361
	PtpAffx.214526.1.S1_at	0.00623092192896446	1.49974650892178	0.0619664772889924	0.951820009116583	0.980607683211138	-6.98477184541788
	PtpAffx.7251.2.S1_at	0.00624216294781732	9.1103960167378	0.0764518107493727	0.940579255927985	0.97549826226078	-6.98367806018312
	PtpAffx.108447.1.A1_at	0.00624676335134744	5.75176766832441	0.0623278636202867	0.951539424133275	0.980502201435792	-6.98474733919383
	PtpAffx.63465.1.A1_at	-0.00624752490475977	1.86792146931449	-0.052071926816889	0.959504814038924	0.983387512591815	-6.9853874848155
	PtpAffx.1269.1.A1_a_at	-0.00625036992186878	2.14329271243151	-0.0539904743680040	0.958014368573813	0.98288538761462	-6.98527645653042
	Ptp.1440.1.A1_s_at	0.00625041742669374	7.69189001779826	0.0500269709801571	0.961093641492943	0.984080358339315	-6.98550140841332
	Ptp.632.1.A1_x_at	0.00625543458803079	8.17737464147922	0.0570968275177459	0.955601525676525	0.98207871426466	-6.98508817715322
	PtpAffx.203212.1.S1_at	-0.00625739487324006	2.864853464351	-0.0616495078219387	0.95206611396969	0.98071000389247	-6.98479322244169
	PtpAffx.9622.1.S1_at	0.00626663678486494	5.29483375859784	0.0314362733769028	0.97554497801	0.98997230137361	-6.98632783468684
	PtpAffx.206421.1.S1_at	0.00627078866268427	1.26966363818238	0.0588867558632178	0.954211420777964	0.981426661936645	-6.98497490908804
	PtpAffx.220558.1.S1_at	0.00627131044799967	3.26076969146746	0.0347986353375767	0.972930422758438	0.989020282719094	-6.98620629821227
	PtpAffx.215846.1.S1_at	0.00627296563667201	3.99117441612157	0.0412991449739165	0.967876643447337	0.986823911427578	-6.98593635103233
	PtpAffx.48215.1.S1_s_at	-0.00627779103378923	1.36064186651760	-0.0687817209151983	0.94652977553359	0.978180790394126	-6.98428571616646
	PtpAffx.203664.1.S1_s_at	0.00628069672811593	1.61655670626757	0.0552044011227276	0.957071403153309	0.982574534543442	-6.98520413178125
	Ptp.2919.3.S1_at	-0.00628173435988022	1.68091352644299	-0.0431366454311607	0.966448351063274	0.986052840640763	-6.9858516869725
	PtpAffx.206418.1.S1_at	0.0062855873571852	5.79380085148612	0.054846041802754	0.95734976570454	0.98268430312993	-6.98522564971865
	PtpAffx.221178.1.S1_at	-0.0062916671956208	1.47932000529816	-0.0536927458368898	0.958245651381866	0.98296730135587	-6.98529394953124
	PtpAffx.72127.1.A1_at	-0.00629281219057543	7.74354770320768	-0.0461540495715166	0.964103190184297	0.985280635328378	-6.98570466732457
	PtpAffx.102341.4.A1_at	0.00629340993636651	1.90295055678722	0.0512733080587855	0.960125278744486	0.983703537537497	-6.98543251833429
	PtpAffx.7222.2.S1_s_at	0.00630096227959953	4.44442833304096	0.0551351538328899	0.95712519185742	0.982596904223261	-6.98520830070017
	PtpAffx.7604.2.A1_at	-0.0063010892122568	1.00316745554576	-0.0641771033819709	0.950103760360747	0.979909221682436	-6.98461971060394
	Ptp.6947.1.S1_at	0.00630208693687395	3.53046248387549	0.0714949830853718	0.944424389464757	0.977186626515469	-6.9840780891241
	PtpAffx.88232.1.A1_at	-0.00630282367380985	1.69694982029343	-0.0606214369916007	0.952864376092167	0.981076331231214	-6.98486180364795
	Ptp.5068.2.A1_a_at	0.00630587068620692	7.58393290416709	0.0642669667382318	0.950033999361885	0.979909221682436	-6.98461341353499
	PtpAffx.65221.1.A1_at	0.00630751759936476	1.12844664289868	0.0571081240659963	0.955592751988022	0.98207871426466	-6.98508747325388
	PtpAffx.284.2.A1_at	0.00631005093621528	6.77836405965074	0.0506929622452009	0.96057617990325	0.983820835469101	-6.98546480717376
	PtpAffx.21736.1.S1_at	-0.00631256268520985	8.10797536359727	-0.0674092163934554	0.947594951470193	0.978636191067352	-6.98438768820843
	PtpAffx.249.676.A1_at	0.00631409510083092	1.43060370223545	0.0632161163494707	0.950849802955542	0.980103037074668	-6.98468650015924
	PtpAffx.209816.1.S1_at	0.00631587431067704	2.72305427420773	0.050840786669387	0.960461325947883	0.98377375187268	-6.98545661749931
	PtpAffx.23043.1.S1_at	0.00631885400276033	7.82588553827083	0.0769979674102654	0.940155684882902	0.975365197749623	-6.98363234636343
	PtpAffx.5686.2.S1_at	0.0063216928889247	5.03225896173238	0.0402278714188889	0.96870940168280	0.987244448814236	-6.9859840108465
	PtpAffx.16420.1.A1_at	-0.00632540342524557	3.12270590721592	-0.0308539074971644	0.975997854519317	0.989975003520777	-6.98634763155348
	PtpAffx.202424.1.S1_at	0.00632541226870598	1.85171380927763	0.0402549190977838	0.968688375584782	0.987244448814236	-6.98598282293163
	PtpAffx.122778.1.S1_s_at	-0.00632923243287209	2.30677389401100	-0.0446343975739657	0.965284237576147	0.985640451272162	-6.98577995216354
	Ptp.4043.1.A1_s_at	0.00634063943565621	9.27174150071688	0.0776463248560391	0.939652877610066	0.97510818135632	-6.98357765630976
	PtpAffx.221952.1.S1_s_at	-0.0063452949029923	6.81279548070134	-0.0325543960409579	0.97467549625432	0.989715896943042	-6.98628878795695
	PtpAffx.210029.1.S1_at	-0.00634758346083619	1.16217757377429	-0.0762870738177203	0.940707021254035	0.975526254137452	-6.98369178501401
	Ptp.3421.2.S1_at	0.00635082261400655	11.1079610940204	0.0724314055992539	0.943697865394297	0.976862813637068	-6.98400456878322
	Ptp.7673.1.S1_at	0.00635160750616581	3.49832277468220	0.02785206470857	0.978332374292851	0.990852550463362	-6.98644380515082
	PtpAffx.202840.1.S1_at	-0.00636490753013419	3.34969303195336	-0.0477949931328382	0.96282797953148	0.984747605285394	-6.98562054478978
	PtpAffx.213999.1.S1_at	-0.00636890996550354	1.74818400018295	-0.0395172664671394	0.96926181477653	0.987540780724385	-6.9860149341606
	PtpAffx.202259.1.S1_at	-0.00636955175885912	1.83304755058072	-0.0510366802475754	0.960309125552035	0.98376060197046	-6.98544572800817
	PtpAffx.204189.1.S1_s_at	-0.00637405955407377	7.70627223594015	-0.0391854985122307	0.969519731822668	0.987693301435322	-6.98602918301147
	PtpAffx.210157.1.S1_at	0.00637468406349306	3.84726608711010	0.0498952767911921	0.961195967438756	0.984080358339315	-6.98550858871032
	Ptp.4130.1.S1_s_at	-0.00637638805147	3.50708825224307	-0.0534569708080103	0.958428810081405	0.98300747685152	-6.9853077338696
	PtpAffx.60907.1.A1_at	0.00637930024898292	1.31025932875684	0.06016847301924	0.953216104678772	0.981158833411059	-6.98489165452618
	PtpAffx.214570.1.S1_at	-0.00638350236610319	1.77073236834373	-0.0688608800041987	0.946468344949598	0.978147894258038	-6.98427977230856
	PtpAffx.217062.1.S1_x_at	0.00638498981640989	1.43881947834527	0.0733609956086048	0.942976695947011	0.97667601828505	-6.98393063965053
	PtpAffx.225189.1.S1_s_at	-0.00638670866112978	1.6822374721937	-0.0386755387505687	0.969916182707086	0.987925645158635	-6.98605085071887
	PtpAffx.6581.5.S1_at	-0.00638760394947724	2.71315638211206	-0.0750277456521864	0.94168377881237	0.976030899708733	-6.9837957271299
	PtpAffx.139439.1.S1_at	0.006389076215501	7.82679224820346	0.0641712329104905	0.950108317628093	0.979909221682436	-6.98462012166398
	PtpAffx.200116.1.S1_at	-0.0063949506261376	2.54744168873182	-0.0415754812079089	0.967661839048478	0.98670854300352	-6.98592385398554
	PtpAffx.208624.1.S1_at	-0.00639836333368882	2.01296504285120	-0.0497374075283598	0.961318632304718	0.98411701044329	-6.98551717120715
	PtpAffx.25978.1.A1_at	-0.00639847876485256	6.43053135479178	-0.0419939426579492	0.967336561655637	0.986658593314704	-6.98590477085742
	PtpAffx.91532.1.S1_at	-0.0064013867716246	1.07120573312047	-0.0520053964940559	0.959556501850745	0.983399389701982	-6.98539126297246
	Ptp.6326.1.S1_at	0.0064078484409773	7.44805967547586	0.0491313799357757	0.961789527281933	0.9843348289908	-6.98554986516618
	PtpAffx.9076.1.A1_at	-0.00640879184621745	10.3777041422787	-0.0814225508327525	0.936724939755755	0.973674349733183	-6.98325002327889
	PtpAffx.6788.1.S1_at	0.00640977711218604	1.09197243736280	0.0512496620192392	0.960143650307752	0.983705949023222	-6.98543384111357
	PtpAffx.8691.2.S1_a_at	0.00641348231030925	7.05066611449658	0.0579336376561303	0.954951617405017	0.98183610966009	-6.9850356580164
	PtpAffx.202975.1.S1_at	0.00642253917852686	1.66672531343203	0.0688817137649199	0.94645217718848	0.978147645821923	-6.98427820681825
	PtpAffx.42092.1.A1_at	-0.00642638864080691	3.09608565498362	-0.0442530475930586	0.96558063017764	0.985640451272162	-6.98579844913973
	PtpAffx.210387.1.S1_at	0.0064278153486006	2.44381946263064	0.0517019254677211	0.95979227282646	0.983493615388707	-6.98540843540233
	PtpAffx.205463.1.S1_at	0.00642863406412553	1.08681179880773	0.0682838005899343	0.946916189820504	0.97835843391413	-6.98432294715633
	PtpAffx.222020.1.S1_x_at	0.00643249618548536	1.22976880656640	0.049723263577687	0.961329622246382	0.98411701044329	-6.98551793881027
	PtpAffx.139716.1.S1_at	0.00643895919770898	9.17152719848236	0.0522671184976046	0.959353169574963	0.983349119148901	-6.98537637231454
	PtpAffx.218987.1.S1_at	-0.00644405722564789	1.74268033095164	-0.0448468147682705	0.965119145217535	0.985640451272162	-6.9857695802964
	PtpAffx.37733.1.S1_at	0.0064451255338911	6.53071297111082	0.0568711293372187	0.955776819953362	0.982121991063109	-6.98510221147023
	PtpAffx.216177.1.S1_at	-0.00644982915383796	2.96383793861947	-0.0659985105155994	0.948689887774103	0.979264471729656	-6.98449035851485
	PtpAffx.202393.1.S1_at	0.00645397015404336	2.15213669259300	0.0647506168892434	0.949658548972817	0.97978070921473	-6.98457937112048
	PtpAffx.5021.1.S1_at	-0.00646000828544757	5.58622152488313	-0.0757829281455023	0.941098033402003	0.97571755284663	-6.9837336034952
	PtpAffx.223488.1.S1_at	-0.00646141256153543	0.977606652902027	-0.0639307617247958	0.950294997864165	0.97998768302934	-6.9846369275595
	PtpAffx.223491.1.S1_at	0.00647029589860848	1.45419562170219	0.0623266042348716	0.951540401924215	0.980502201435792	-6.98474742484215
	PtpAffx.205782.1.S1_at	0.00647171942647073	3.07781379554053	0.0691491096153452	0.94624467048736	0.97809211516301	-6.9842580721573
	PtpAffx.216248.1.S1_at	-0.00647263809587573	2.88810127437544	-0.0405974330620017	0.968422117134273	0.987066328308418	-6.98596771090979
	PtpAffx.221755.1.S1_x_at	-0.00648116875788762	3.91989377760632	-0.0217006132900831	0.9831169766398	0.993208687202948	-6.98661016211118
	PtpAffx.249.70.A1_at	-0.00648227081205865	2.39470285702874	-0.0603618501215566	0.953065945183505	0.981129769072523	-6.98487893810639
	PtpAffx.200749.1.S1_at	0.00648643260271342	3.01594022262204	0.0620251076777729	0.951774487259728	0.980607683211138	-6.98476787926786
	Ptp.5306.1.S1_s_at	-0.00650208967686616	10.0923088891813	-0.0705464972986244	0.94516032738661	0.977552444181955	-6.98415158233102
	PtpAffx.13737.1.A1_at	-0.00650725917331763	0.948302040660003	-0.0699221890353199	0.945644762915517	0.977832576282922	-6.98419942161726
	PtpAffx.139528.2.A1_at	0.00651003131559502	7.92576114264633	0.053316699677245	0.958537779052222	0.983028248834128	-6.98531590590897
	PtpAffx.202252.1.S1_at	0.00651073999158758	1.54794880186774	0.077676108228569	0.939629780992861	0.975100690111604	-6.9835751330283
	PtpAffx.218479.1.S1_at	0.00652145461965947	3.21900019997791	0.0436023905648935	0.966086346122826	0.985830895343222	-6.98582964229938
	PtpAffx.223830.1.S1_at	-0.0065223682084079	1.63208528467399	-0.0577452116126001	0.955097955412449	0.981906102073575	-6.9850475504577
	Ptp.6799.1.S1_at	-0.00652444599544033	4.15005025840295	-0.0511444897020884	0.960225363225884	0.983742251774982	-6.98543971715271
	Ptp.179.2.S1_s_at	0.00652565890670154	5.97576292024981	0.0545815836069323	0.957555192599824	0.982791915287336	-6.98524143948325
	PtpAffx.215047.1.S1_s_at	-0.0065264963893974	1.47066105062827	-0.0557746502629322	0.956628463584974	0.982431836691372	-6.98516960202423
	PtpAffx.57325.1.S1_at	-0.00653177998907628	1.91080117330238	-0.0563892884517632	0.956151062300378	0.98226368913302	-6.98513198731148
	PtpAffx.59129.2.S1_s_at	0.00654012260719128	10.5858835686260	0.081651756664367	0.936547253937822	0.973660645472738	-6.98322963682793
	PtpAffx.217200.1.S1_at	-0.00654051566041924	1.39068829273879	-0.0603028977095892	0.95311172219048	0.981129769072523	-6.98488281911957
	Ptp.4956.1.A1_x_at	-0.00654286011943306	7.41515831699635	-0.0718494057402809	0.94414940406483	0.977099648677723	-6.98405037512102
	PtpAffx.201774.1.S1_at	0.00654670828938997	1.26823391079637	0.0585268292541121	0.954490936348875	0.981582636290456	-6.9849979661502
	PtpAffx.208971.1.S1_at	0.00654788325009692	2.22145125483604	0.0513084153838803	0.960098002490735	0.983703537537497	-6.9854305532762
	PtpAffx.20181.1.A1_at	0.00655241937712425	7.10286785382269	0.0571739954608574	0.955541591785354	0.98207871426466	-6.98508336596908
	PtpAffx.2385.1.A1_at	-0.00655346782920585	2.44908762785049	-0.0595153269741451	0.953723294106964	0.981302606279273	-6.98493430377606
	PtpAffx.104176.1.S1_at	0.00655534307598415	9.24116680540448	0.0582951322752446	0.954670873442753	0.98171159620956	-6.98501273402701
	PtpAffx.200872.1.S1_at	0.00655689443588958	2.36564919488529	0.0612797587083169	0.952353205250447	0.980847161186092	-6.98481802060273
	PtpAffx.214872.1.S1_at	-0.00655805486480254	2.89961497376423	-0.0576483119946279	0.955173211599783	0.981906102073575	-6.98505365116733
	Ptp.4106.3.A1_a_at	0.00656392201058908	3.66326478663655	0.0291073640790681	0.97735610609354	0.99050085058125	-6.98640478392755
	PtpAffx.2083.1.S1_at	0.00656416467360366	8.01277271904813	0.073807101835265	0.942630629018018	0.976548158230154	-6.98389482697251
	PtpAffx.207188.1.S1_at	0.00656437634139628	1.44532893792974	0.0661301746000776	0.948587690331261	0.979264471729656	-6.98448086787262
	PtpAffx.50901.1.S1_at	-0.00656606384641023	7.24932122808316	-0.064676220499905	0.94971630093922	0.979801156263806	-6.9845846242143
	PtpAffx.1041.4.S1_a_at	0.00656848564974322	6.86441727517069	0.0466246850682681	0.963737438720547	0.98511996211959	-6.98568084073356
	PtpAffx.217585.1.S1_at	-0.00657357125753899	1.84598688488987	-0.0636688884793233	0.950498296329297	0.97998865150463	-6.98465515747912
	PtpAffx.204881.1.S1_at	0.00658043631772443	1.79269560295181	0.0564207484917859	0.95612662717129	0.98226368913302	-6.98513005093245
	PtpAffx.205304.1.S1_at	0.00658124702636043	2.49117532349990	0.0370018987906687	0.97121735707521	0.9882751735632	-6.98611996837358
	PtpAffx.208444.1.S1_at	-0.0065843954661493	1.67052645673714	-0.0462032431764858	0.964064959267894	0.985274356284954	-6.9857021881364
	PtpAffx.216568.1.S1_s_at	-0.00659747319323678	3.26051347725504	-0.0571370549833785	0.955570282244991	0.98207871426466	-6.9850856699046
	PtpAffx.214709.1.S1_at	-0.00660181243846525	2.99314216436088	-0.0425974431189449	0.966867461303116	0.986349358820735	-6.9858769129462
	PtpAffx.216675.1.S1_at	0.00661544843869177	1.86576623458682	0.0692268517504137	0.946184341195217	0.978084816458876	-6.98425220362308
	PtpAffx.39908.1.S1_at	-0.00661783681682948	7.88898094226719	-0.0606912644710169	0.952810155679968	0.98105340080097	-6.98485718203001
	PtpAffx.209107.1.S1_at	-0.00662081751439603	1.94507465010396	-0.0596030117219686	0.953655202744665	0.981284451059397	-6.98492860515334
	PtpAffx.223036.1.S1_at	0.00662739677313562	3.19729462654948	0.0668768407841869	0.948008147860975	0.978915566206848	-6.9844266890426
	PtpAffx.217001.1.S1_at	0.00663023326862899	1.49960076670212	0.0634730276463873	0.950650350218213	0.980103037074668	-6.98466874317144
	PtpAffx.91154.1.S1_s_at	-0.00663725641761204	9.79697168273838	-0.0779905064555318	0.93938597285542	0.975061872544535	-6.98354843789918
	PtpAffx.206453.1.S1_at	0.00664585083810199	2.18211385748844	0.059068477948763	0.954070299614053	0.981368811679035	-6.98496321422367
	PtpAffx.9819.1.S1_at	-0.00664653669989379	1.69092104279524	-0.0590754670972846	0.954064872036397	0.981368811679035	-6.98496276371255
	PtpAffx.14337.2.A1_at	-0.0066614925234707	1.52081016250481	-0.0539060332593211	0.95807996407857	0.982903425110374	-6.98528142767776
	Ptp.2613.1.A1_x_at	0.00666710483901412	8.85537532980564	0.0726627428197589	0.943518390571905	0.976812571589613	-6.98398625884264
	PtpAffx.219687.1.S1_at	0.0066683174535811	7.35368671798592	0.0825213558920706	0.935873153264673	0.9733368039388	-6.983151770871
	PtpAffx.218321.1.S1_at	0.00667149230559128	3.0525182369819	0.0520850776990794	0.959494597062009	0.983387512591815	-6.98538673742523
	PtpAffx.224164.1.S1_at	-0.00667819308576378	1.31647766291203	-0.0535832109567331	0.958330741781963	0.98296730135587	-6.98530036091286
	PtpAffx.224370.1.S1_at	0.00669349796371632	1.56199444443711	0.0452419288117792	0.964812064002815	0.98561144579079	-6.98575015680898
	AFFX-DapX-3_at	0.00669735793830362	1.79781780625919	0.0672895867947024	0.947687799007545	0.978679051072533	-6.98439647895956
	PtpAffx.16099.1.S1_at	-0.0066981055295694	1.52534901001268	-0.0603439859166717	0.953079816858792	0.981129769072523	-6.98488011456047
	PtpAffx.221825.1.S1_at	0.00670449282548002	2.10373195807735	0.0503152731592388	0.96086963425344	0.983982523255506	-6.9854856234198
	Ptp.7510.1.S1_s_at	0.00670793011770687	7.76339009655665	0.0762901806327715	0.940704611679398	0.975526254137452	-6.98369152644757
	PtpAffx.202206.1.S1_at	0.00673081476112003	1.86976783032839	0.0472787988826933	0.963229112905804	0.98492823028445	-6.98564732401496
	PtpAffx.89046.1.A1_at	0.00673701537194038	2.42145531184507	0.0542037987483943	0.957848655489877	0.982873299030036	-6.98526386323542
	PtpAffx.86661.1.S1_at	0.0067442722614004	10.3038753921044	0.0674192623885195	0.947587154558487	0.978636191067352	-6.98438694928777
	PtpAffx.214773.1.S1_at	-0.00674713050468023	1.09656797560499	-0.0615666373949033	0.95213045799439	0.98071000389247	-6.9847987933173
	PtpAffx.37902.1.A1_s_at	0.00675354056507782	6.67503657625013	0.047391214235832	0.963141754269568	0.984871699939341	-6.98564151686631
	PtpAffx.107465.1.A1_at	-0.00675993062705071	1.19814551383351	-0.0685027813827313	0.946746246573843	0.978273044828062	-6.98430660659875
	PtpAffx.211869.1.S1_at	-0.00676449442338622	7.81734713309517	-0.0415765803335179	0.967660984670762	0.98670854300352	-6.98592380411227
	PtpAffx.796.1.A1_at	-0.00676734613867258	1.17065542854573	-0.0519695172807141	0.959584376711174	0.983399389701982	-6.98539329849525
	PtpAffx.59090.1.A1_at	-0.00677127665490929	10.4340376185374	-0.078669754014428	0.938859255469766	0.97478824263665	-6.98349039622096
	PtpAffx.24364.1.A1_at	-0.00677938603927597	1.68181234922119	-0.0647063363718354	0.94969292274061	0.97979860001124	-6.98458249847375
	PtpAffx.213795.1.S1_at	-0.00678422801034673	2.09872274139647	-0.0644226381318188	0.949913152577922	0.979909221682436	-6.98460248421002
	Ptp.4226.1.S1_at	-0.00678827451068109	5.38512999363146	-0.0503573868839546	0.960836912707282	0.983982523255506	-6.98548331003894
	PtpAffx.159062.1.S1_s_at	0.00679709431576292	5.55744960856869	0.0409866405843508	0.968119565682492	0.986938130992644	-6.98595038336892
	PtpAffx.206863.1.S1_x_at	-0.0067987464754855	0.851495992685611	-0.0820021099243712	0.936275658821659	0.973495251590866	-6.98319836446012
	PtpAffx.209212.1.S1_at	-0.00680014938051876	5.69859891987362	-0.0648125627641155	0.949610462247888	0.979779364235569	-6.98457499254784
	PtpAffx.209839.1.S1_at	-0.00680976887645124	1.28679223499497	-0.0699245069993854	0.945642964235024	0.977832576282922	-6.98419924478279
	PtpAffx.8663.1.A1_at	-0.00681629621721225	6.04321291034974	-0.0511134514677524	0.960249478263915	0.983742251774982	-6.98544144897149
	PtpAffx.211174.1.S1_at	0.0068246949916344	1.52080839735783	0.073473435023188	0.942889469887696	0.976657115469402	-6.98392163364103
	PtpAffx.205247.1.S1_at	-0.00682624663345432	1.78779609918558	-0.0698065232729847	0.945734516979044	0.977850257445519	-6.984208238171
	PtpAffx.25566.1.S1_at	-0.00682875720914389	7.01801309858007	-0.0502981935349757	0.960882904811518	0.983982523255506	-6.9854865610822
	Ptp.4315.1.S1_at	-0.00682876705594548	5.76616237160483	-0.0371257297647494	0.971121081376405	0.988226069974317	-6.98611495912566
	PtpAffx.200017.1.S1_s_at	0.00683294968442283	2.47619055081637	0.048472417037674	0.962301571504148	0.984428619425234	-6.9855849602533
	PtpAffx.22417.2.S1_at	-0.00683464114740184	1.84655006342471	-0.0401216627877573	0.968791965502072	0.987295824522564	-6.98598866773352
	PtpAffx.225453.1.S1_x_at	-0.00683720884409844	4.09812650698166	-0.0482973705658637	0.962437593631168	0.98448910554393	-6.98559420326688
	PtpAffx.221667.1.S1_at	-0.00685048002293964	2.48968198720371	-0.0539093564551168	0.958077382548865	0.982903425110374	-6.98528123218432
	PtpAffx.71529.1.A1_at	0.00685850340401917	1.60009102154249	0.0505600910150967	0.960679416603917	0.983910161464509	-6.98547214808093
	PtpAffx.201192.1.S1_at	-0.00685914281439537	1.74637197279719	-0.052287656172352	0.959337213949368	0.983349119148901	-6.98537520066347
	Ptp.6682.1.S1_at	0.0068596247328756	8.6593225641025	0.0595997781099289	0.953657713790713	0.981284451059397	-6.98492881545434
	PtpAffx.20268.1.A1_at	0.00686509820888892	1.61333304522893	0.0593468831200493	0.953854099839235	0.98135400715537	-6.98494522740308
	PtpAffx.31623.1.A1_at	-0.00686546673412813	8.4940587661883	-0.0682699245034804	0.946926958654615	0.97835843391413	-6.98432398084225
	PtpAffx.201502.1.S1_at	0.00686782415652631	1.35574161585533	0.0493312718334937	0.961634205757076	0.984280691302655	-6.98553912567972
	Ptp.2704.1.S1_at	0.00686814889659004	3.01184291620283	0.073419824826637	0.94293105846312	0.976657115469402	-6.98392592935147
	PtpAffx.222072.1.S1_at	-0.00686864330263526	1.41001774032848	-0.0809677542031581	0.937077519721834	0.97381788477523	-6.98329030520318
	PtpAffx.133977.1.A1_at	-0.00686918969319494	2.50342632027301	-0.0697401872229007	0.945785992640957	0.977870553992712	-6.9842132880172
	PtpAffx.217999.1.S1_at	0.00687593750720517	2.16952586068205	0.0444455057016026	0.965431047311903	0.985640451272162	-6.98578913399288
	PtpAffx.140307.1.A1_at	0.00687602512764363	3.85769351676034	0.0625790916131786	0.95134437159214	0.9804177560402	-6.98473021909413
	PtpAffx.211573.1.S1_at	-0.00689669843289464	1.69230858800087	-0.0654964061588637	0.949079629290344	0.979429125753788	-6.98452637787217
	Ptp.7538.1.S1_at	-0.00690809410463089	9.91392096119894	-0.0838941785694727	0.934809069618972	0.97278488065716	-6.9830271684244
	PtpAffx.205205.1.S1_at	-0.0069101704637935	1.84053218558881	-0.0554409779685409	0.956887640818904	0.982517274173837	-6.9851898496108
	PtpAffx.206306.1.S1_at	-0.0069103618529367	1.77967591840377	-0.0555141976594188	0.956830767568078	0.982508158250709	-6.98518541696129
	PtpAffx.49323.1.S1_s_at	0.0069104032682814	2.4058882714171	0.0445329353644834	0.965363095433075	0.985640451272162	-6.98578488897031
	PtpAffx.99734.1.A1_at	0.0069191173039469	1.57852588666707	0.0458135801464562	0.964367789346765	0.985436257024174	-6.98572175344843
	PtpAffx.205180.1.S1_at	-0.0069196581230262	5.53974191480346	-0.0538183456010376	0.95814808191432	0.982913141191923	-6.9852865817227
	PtpAffx.119179.1.A1_at	-0.00692207980965787	2.3751522507733	-0.0508894283050987	0.960423533454508	0.98377375187268	-6.98545391747476
	PtpAffx.220748.1.S1_at	-0.00692553319899991	3.11944333948768	-0.0508119141891547	0.96048375869235	0.98377375187268	-6.98545821894705
	PtpAffx.136066.1.A1_at	0.00693251061528866	2.33872617583514	0.0496260558023633	0.961405153550028	0.984161063706897	-6.98552320844802
	PtpAffx.12314.1.A1_at	-0.00693360286674949	1.88723331574502	-0.0474521630375647	0.963094390809078	0.984839666029903	-6.98563836261207
	PtpAffx.218604.1.S1_at	-0.00693660036008215	2.28948899874084	-0.0721581251890257	0.943909884623002	0.97701305873572	-6.98402612330962
	PtpAffx.36636.1.A1_at	-0.00693666117223479	9.16482256532365	-0.0828092840181703	0.935649967267741	0.973240145658335	-6.98312580758322
	PtpAffx.107627.1.A1_at	0.00693817169719857	3.5782118977413	0.0444573255022785	0.965421860736967	0.985640451272162	-6.98578856058679
	PtpAffx.202044.1.S1_at	0.00693843410851436	2.31720534661106	0.0481234094389565	0.962572773630721	0.98456857392421	-6.98560335585752
	PtpAffx.222828.1.S1_at	-0.00694214897150625	1.56017129462742	-0.0529838086772411	0.958796387451513	0.983167222433368	-6.98533521387322
	PtpAffx.206884.1.S1_x_at	0.00694255580180303	1.70368261533368	0.0673691522299567	0.94762604618244	0.978636191067352	-6.98439063398389
	PtpAffx.147427.1.A1_at	0.0069462069307793	5.92226526161332	0.0784095746343053	0.939061005959531	0.97489014520756	-6.98351268793669
	PtpAffx.215731.1.S1_at	0.0069484511091944	1.46009737635268	0.0549597010727359	0.957261478008633	0.98268430312993	-6.98521884013354
	PtpAffx.102078.1.A1_at	0.00694926793698292	1.99440301060345	0.0379943993254658	0.970445724807218	0.988059098516528	-6.98607934908928
	PtpAffx.224059.1.S1_s_at	-0.00695611602163493	1.41780910554371	-0.0595745637606123	0.953677293891997	0.981288156987337	-6.98493045490217
	Ptp.6877.1.S1_a_at	0.00696373413012452	8.64285023402246	0.0665535742091444	0.948259054906951	0.979092340809371	-6.98445022018384
	PtpAffx.214507.1.S1_x_at	-0.00696710632569641	1.46353979350311	-0.0503258188421431	0.96086144045548	0.983982523255506	-6.98548504430848
	Ptp.7357.1.S1_s_at	0.00696756364343543	7.72345369849039	0.0732369410392479	0.943072933503316	0.976742749346316	-6.98394056000772
	PtpAffx.208706.1.S1_s_at	0.00696933794205146	2.39202839297084	0.0548870440149737	0.957317916135303	0.98268430312993	-6.98522319480742
	PtpAffx.223778.1.S1_s_at	0.00697083543032928	1.23850304605922	0.050219649289932	0.960943932425882	0.984000562278166	-6.98549086902387
	PtpAffx.207025.1.S1_at	0.00697163210530105	2.52063588078927	0.0321220617886564	0.975011686738222	0.989774579196562	-6.98630404756833
	PtpAffx.71549.1.A1_s_at	0.00697788585743098	11.5292634522889	0.0829207110074637	0.935563596783521	0.973199755568725	-6.98311573566233
	PtpAffx.5360.1.S1_at	0.00698226459412865	12.1770350069957	0.0875545763785897	0.931972536653378	0.971387312584212	-6.98268490380628
	PtpAffx.120784.1.S1_at	-0.00698283729246629	6.13607222959879	-0.0805306244396087	0.937416416955812	0.973933173074132	-6.98332880997942
	PtpAffx.204799.1.S1_at	-0.00698607939446516	1.64268224639095	-0.0548513861124858	0.957345614363994	0.98268430312993	-6.98522532984456
	PtpAffx.740.1.S1_a_at	0.00699053547225148	9.5568393047988	0.080517825885479	0.937426339595607	0.973933173074132	-6.9833299342093
	PtpAffx.204037.1.S1_at	0.00700229824980059	1.35324642017196	0.0543028392566753	0.957771720283314	0.982873299030036	-6.98525799965302
	PtpAffx.219307.1.S1_at	0.00700253503595771	1.05262620728997	0.0618516682246454	0.951909149795941	0.980651814477013	-6.98477960101247
	PtpAffx.220541.1.S1_at	0.00700549178471732	4.18916372033204	0.0388005007964951	0.969819034411242	0.987899888210081	-6.98604556744566
	PtpAffx.8133.3.A1_at	0.00701381068844498	3.28816968934326	0.0533170068291293	0.958537540441739	0.983028248834128	-6.98531588803809
	PtpAffx.214626.1.S1_at	0.00702349139468894	1.17566700763313	0.0702552412310614	0.945386326271475	0.977694831411693	-6.98417395346795
	PtpAffx.143601.1.S1_a_at	0.00702599996701281	4.26755460933632	0.0776171408151144	0.939675509510421	0.975115190104315	-6.98358012787763
	PtpAffx.218070.1.S1_at	0.00702607899617558	3.98234637954232	0.0802143130188103	0.937661654534874	0.974031244314645	-6.9833565426003
	PtpAffx.224672.1.S1_x_at	-0.00702815894488928	1.3128725211831	-0.0592657989249415	0.95391706660067	0.98135400715537	-6.98495047470294
	PtpAffx.224467.1.S1_at	0.00702841006102073	2.36226313745223	0.0597666297093534	0.953528146670693	0.981266217663208	-6.98491794922002
	PtpAffx.223183.1.S1_at	0.00702957203366261	1.86124541680308	0.052716330319375	0.95900418328017	0.983213249745308	-6.98535064027725
	PtpAffx.218230.1.S1_at	0.00703796688973757	1.34991230603626	0.0756560587172446	0.941196435109035	0.975753682929052	-6.98374408359585
	Ptp.5659.1.S1_at	0.00703856635648137	8.8881230303726	0.0815701647304193	0.936610505528887	0.97366207894992	-6.98323690048954
	PtpAffx.116715.1.A1_at	0.00704342247995848	1.36979593360030	0.0753056352546811	0.941468233852345	0.975903666839517	-6.9837729393416
	PtpAffx.158313.1.A1_at	-0.00705735743904978	1.36348381300120	-0.076917371023737	0.940218190070143	0.975365197749623	-6.98363911279835
	PtpAffx.37360.1.A1_s_at	0.00705766073255099	9.48472794191981	0.0743014529437979	0.942247150765215	0.976332049974593	-6.98385488795004
	Ptp.1007.1.S1_at	-0.0070643228409839	10.5413881163188	-0.0904858213433124	0.929701761163035	0.970470864146473	-6.9824002973773
	PtpAffx.7611.5.A1_at	0.0070656090863881	1.83965579498768	0.063345958058389	0.950749000074319	0.980103037074668	-6.98467753485864
	PtpAffx.44701.1.S1_at	-0.00706854584649452	7.67969431943793	-0.072733323969461	0.943463633336912	0.976812571589613	-6.98398066085489
	PtpAffx.205606.1.S1_at	-0.0070714577272033	1.38695294933952	-0.0759944845789581	0.940933949582307	0.97567758103557	-6.98371608878219
	PtpAffx.214073.1.S1_at	0.00707198472814685	2.08696384271496	0.0508384187941441	0.96046316568941	0.98377375187268	-6.98545674887066
	PtpAffx.67347.1.S1_at	0.00707280984239733	1.08791596835141	0.0707224411801995	0.945023806967304	0.977493929181329	-6.98413802343109
	PtpAffx.211926.1.S1_at	-0.00707335277455545	3.68007008999619	-0.0612526220972179	0.952374275723887	0.980847161186092	-6.98481983471685
	PtpAffx.211243.1.S1_x_at	0.00707739249795614	1.25693508499493	0.0499946290058639	0.961118771030501	0.984080358339315	-6.98550317353117
	PtpAffx.32068.1.S1_s_at	0.00709537349792022	7.1203338607172	0.039390804017158	0.969360126491096	0.987579851496312	-6.98602037966451
	PtpAffx.207250.1.S1_at	0.007097195461931	6.3402951603654	0.0721498260875547	0.943916323389625	0.97701305873572	-6.9840267766137
	PtpAffx.99678.1.S1_s_at	0.00710174378253114	8.09447853651241	0.0777105522251905	0.939603070195721	0.975100690111604	-6.98357221368822
	PtpAffx.214383.1.S1_at	0.007102439384437	1.69086189774375	0.0607600292377442	0.952756760701753	0.98105340080097	-6.98485262555337
	PtpAffx.119188.1.A1_at	-0.00710498566191875	1.06784412157376	-0.0646620398508541	0.949727309039973	0.979801156263806	-6.98458562481854
	PtpAffx.89058.1.A1_at	-0.00710944343485131	1.73710746757208	-0.0596309606684318	0.953633499145435	0.981284451059397	-6.9849267869922
	PtpAffx.200648.1.S1_at	0.00711530537422322	1.96804226961599	0.0491120454707934	0.961804550784325	0.9843348289908	-6.98555090162709
	PtpAffx.207461.1.S1_at	-0.00711559953326935	0.963624003046114	-0.0649179704241231	0.949528637930948	0.97973420268625	-6.98456753231354
	PtpAffx.205336.1.S1_at	-0.00711789773022309	1.30362631203517	-0.0596451050646427	0.95362251540824	0.981284451059397	-6.98492586653304
	PtpAffx.935.1.S1_at	-0.00712217041114904	8.2101286603403	-0.0623867061845989	0.951493738668818	0.980498926918702	-6.98474333549914
	PtpAffx.98092.1.S1_at	0.00713958683282456	6.82189888768585	0.0702464399585696	0.945393155660072	0.977694831411693	-6.9841746280472
	PtpAffx.119968.1.S1_s_at	0.00714674855009534	10.5049192316698	0.0678824322196221	0.947227684866377	0.978553901974848	-6.98435276194833
	PtpAffx.225565.1.S1_at	0.00715072001435058	5.8936994958351	0.0408505033869624	0.968225391675689	0.98700199970856	-6.98595646299872
	Ptp.7972.2.S1_at	0.00716931142378918	6.66033968039795	0.0716319793572091	0.944318097451639	0.977120523409627	-6.98406739296189
	PtpAffx.223187.1.S1_at	0.0071744170781347	2.64119793636028	0.0475166767312252	0.963044257226734	0.98481733214894	-6.98563501945107
	PtpAffx.254.3.S1_at	-0.00717785825515449	2.34759336530644	-0.0315805837631915	0.975432756520968	0.98994580552674	-6.98632287180116
	PtpAffx.213018.1.S1_at	-0.0071819552880581	1.50351549409080	-0.0417251644913777	0.967545486899529	0.986680465394054	-6.98591704991405
	PtpAffx.208473.1.S1_at	0.00719099985227944	1.33911402087887	0.0622994638527214	0.951561473825858	0.980507462954151	-6.98474927018584
	PtpAffx.37722.1.A1_at	-0.00719617423710961	4.36522355674681	-0.0445894022630301	0.965319208516506	0.985640451272162	-6.98578214286853
	Ptp.1670.1.S1_s_at	-0.00719716210499044	8.60992385800891	-0.0690801918336002	0.946298152221332	0.97809211516301	-6.98426326905752
	PtpAffx.7694.2.S1_at	0.00721278269186065	2.66480844266602	0.0496526322798517	0.961384503351428	0.984156329249254	-6.98552176875976
	PtpAffx.225109.1.S1_at	-0.00722127946476103	1.14163014309779	-0.0672746136148676	0.94769942012656	0.978679051072533	-6.98439757813642
	PtpAffx.221928.1.S1_at	0.00722658402865584	2.76736285957906	0.061977446048023	0.951811492729424	0.980607683211138	-6.98477110370296
	PtpAffx.89587.1.S1_at	-0.00723922922536668	1.03941881039937	-0.0658522569356739	0.94880341070445	0.979358015725035	-6.98450087864571
	PtpAffx.217075.1.S1_at	-0.00723947844925643	1.27885680549182	-0.0749983061394028	0.941706613848746	0.976035445906419	-6.98379813632944
	PtpAffx.38121.1.A1_at	-0.00724195990139931	2.28863698638441	-0.0627822634506138	0.951186632150378	0.980285696261977	-6.9847163234856
	PtpAffx.220482.1.S1_at	-0.00724673030539202	2.59378860906618	-0.0680030071867895	0.947134107737336	0.978506610565793	-6.98434382374694
	PtpAffx.216413.1.S1_at	0.0072530156297752	1.61418547809408	0.0389176269045043	0.969727978419847	0.987872677095431	-6.98604059999963
	PtpAffx.249.134.S1_s_at	-0.00725829384610321	11.2591624921717	-0.079033048759664	0.938577553997197	0.974568658781467	-6.98345914637017
	PtpAffx.219989.1.S1_at	0.00726050109741094	1.33605892662982	0.0900553757229988	0.930035177594328	0.970553600077932	-6.98244267717244
	PtpAffx.214928.1.S1_at	-0.00726285556131412	3.52993420779964	-0.073427335963884	0.942925231622336	0.976657115469402	-6.98392532768316
	PtpAffx.202458.1.S1_at	-0.00726702890312647	1.33615488947741	-0.064443984247591	0.94989658181814	0.979909221682436	-6.98460098348935
	PtpAffx.219200.1.S1_at	0.00727398686450931	3.26674769517270	0.0401889538490224	0.968739655141394	0.98725889781448	-6.9859857186781
	PtpAffx.220220.1.S1_at	-0.00727443423600693	3.42765378488072	-0.065079217230526	0.949403468810386	0.979656877869639	-6.98455609662268
	PtpAffx.211148.1.S1_at	-0.00727897683032697	1.20780715742843	-0.0650170942249624	0.949451692118378	0.97968138660684	-6.98456050576874
	PtpAffx.202350.1.S1_at	-0.00727977785670575	6.35830505390976	-0.0858594094803877	0.93328604171102	0.972091476891492	-6.98284522414084
	PtpAffx.58712.1.S1_at	0.00728404739648347	1.69914528322504	0.0466263447771017	0.963736148903675	0.98511996211959	-6.9856807562809
	PtpAffx.205384.1.S1_at	-0.00729025480675483	1.11187434088098	-0.0607712711373656	0.952748031531148	0.98105340080097	-6.98485188015461
	PtpAffx.225247.1.S1_at	0.00729051626214305	1.42262411082080	0.0656759997602276	0.948940224208903	0.979400467024207	-6.9845135259737
	PtpAffx.223978.1.S1_at	0.00729076336877732	2.80695020315978	0.0323052168474537	0.974869261611168	0.98974451914906	-6.98629760785307
	PtpAffx.26773.1.A1_at	-0.00731628510390658	3.08837298612691	-0.0607100857588624	0.95279554116182	0.98105340080097	-6.98485593541022
	PtpAffx.157983.1.A1_at	0.00733942783477959	1.23771314964443	0.0436104200607514	0.96608010518968	0.985830895343222	-6.98582926017178
	PtpAffx.206431.1.S1_at	-0.00734310324805487	1.41728408657675	-0.0552146284666463	0.957063458954342	0.982574534543442	-6.98520351561766
	PtpAffx.157551.1.S1_s_at	0.00734778950470272	6.50931797713025	0.0420809388526378	0.96726893878207	0.986643665951834	-6.98590077957656
	Ptp.290.1.S1_at	-0.00734945189778458	8.54300772329229	-0.0754155653573557	0.941382967980574	0.975848224505283	-6.98376390151207
	PtpAffx.221312.1.S1_at	0.00735047938369604	3.0981550565614	0.0444977902938061	0.965390410768034	0.985640451272162	-6.98578659639139
	PtpAffx.224151.1.S1_at	-0.00735209902106426	1.41451449035779	-0.0562072783580324	0.956292431146784	0.982351848157356	-6.98514316892587
	PtpAffx.221666.1.S1_x_at	0.0073525232237297	1.02896051277806	0.0694677440540806	0.945997406714185	0.977974694850532	-6.98423397751181
	Ptp.505.1.A1_at	0.007353797485258	1.74885541293469	0.0652132145522133	0.94929945341923	0.979606595749419	-6.9845465719121
	PtpAffx.22772.1.S1_at	0.00735603078446179	2.39702714738225	0.075473331213357	0.941338162948163	0.975818250276582	-6.98375914705309
	PtpAffx.222968.1.S1_at	0.00736381121608298	2.37130578800697	0.0373413987000039	0.970953404965353	0.98815394171976	-6.9861061948753
	PtpAffx.212366.1.S1_at	-0.00736462192859855	1.89797647240105	-0.0640818466553261	0.95017770872089	0.979936582684153	-6.98462637599467
	PtpAffx.212596.1.S1_at	0.00737563201246783	1.93388831703838	0.0499924811507412	0.961120439903796	0.984080358339315	-6.98550329071359
	Ptp.4269.1.A1_a_at	-0.0073858831514233	7.9121748499145	-0.0736144419132172	0.942780083429286	0.976620616743573	-6.98391032000212
	Ptp.5551.1.S1_at	0.00738988721730927	2.74137127493142	0.0498529848707817	0.961228828276994	0.98408638159701	-6.98551089055877
	PtpAffx.212560.1.S1_at	-0.0073906286303096	6.65107694290516	-0.0659895543187608	0.948696839594673	0.979264471729656	-6.98449100341112
	PtpAffx.399.1.A1_at	0.00739515360539933	5.51642229406897	0.072755066942094	0.94344676508427	0.976812571589613	-6.98397893526526
	PtpAffx.215866.1.S1_at	-0.00739740511813403	1.55646357494091	-0.0741352749847916	0.94237605667853	0.976399722787754	-6.98386834331546
	PtpAffx.206241.1.S1_at	-0.00741091078308731	4.52508941109119	-0.0325334048174698	0.974691819267774	0.989715896943042	-6.9862895335715
	PtpAffx.217309.1.S1_at	-0.00741650319432141	3.09938597982884	-0.0684300678933939	0.946802676630005	0.97828984894761	-6.98431203834584
	PtpAffx.120643.1.A1_at	-0.00741683605348964	4.66705482932744	-0.0690571220033896	0.94631605498612	0.97809211516301	-6.98426500753336
	PtpAffx.206330.1.S1_at	-0.00741770243499218	2.69110648264132	-0.0581624136011244	0.954773944669362	0.98172572310646	-6.98502116686588
	PtpAffx.50307.1.A1_at	0.00742049983229087	3.45041028131757	0.0451541878049019	0.964880255478085	0.98563755374748	-6.9857544847964
	PtpAffx.8742.1.A1_at	0.00742478817034886	4.81355182175187	0.0861751948910579	0.933041338394126	0.971915441754257	-6.98281559594641
	Ptp.338.1.A1_at	0.00743930718810404	8.7463245793927	0.0498925032671365	0.961198122465664	0.984080358339315	-6.9855087397264
	PtpAffx.153388.1.A1_at	0.00744742889575001	2.01798744293845	0.0715095346533343	0.944413099209293	0.977186626515469	-6.98407695396244
	PtpAffx.75828.1.A1_at	-0.00745593886554796	1.78637050340449	-0.0732018997624678	0.943100117576327	0.976747166020117	-6.98394335913989
	PtpAffx.134311.1.A1_at	-0.00745785929944986	1.94478923607719	-0.0677714202509552	0.947313840984916	0.978577748333624	-6.9843609772344
	PtpAffx.213422.1.S1_at	-0.00746452864820957	1.80795719202207	-0.0905994901071842	0.92961371750116	0.970454458277064	-6.98238907237506
	PtpAffx.202554.1.S1_at	0.0074653187711462	1.44578719173521	0.0655133468752959	0.94906647940198	0.979429125753788	-6.98452516707942
	Ptp.1853.1.A1_at	0.00746986433550623	3.13939903292144	0.057091922590744	0.955605335187412	0.98207871426466	-6.98508848274086
	Ptp.2212.1.A1_at	-0.00748254808106807	8.08385379673963	-0.0822138511955709	0.936111520380239	0.973439953962403	-6.98317939970746
	PtpAffx.224428.1.S1_at	0.00748334556375996	1.28380617206124	0.0530055032563161	0.958779533732482	0.983167222433368	-6.98533395925057
	PtpAffx.202892.1.S1_at	-0.00748412318363645	2.08755683922071	-0.0522721902357034	0.959349229363074	0.983349119148901	-6.9853760830204
	PtpAffx.69913.1.A1_s_at	-0.0074844196261159	6.2284861184661	-0.080533164644619	0.93741444755193	0.973933173074132	-6.98332858682562
	PtpAffx.130574.1.S1_at	-0.00748496647893582	6.42834355639679	-0.0621111130021708	0.951707711261464	0.98059486013717	-6.98476205451352
	PtpAffx.215216.1.S1_at	0.00748968865538746	1.95204291372784	0.0643941537016233	0.949935264773364	0.979909221682436	-6.98460448601015
	PtpAffx.53389.1.S1_a_at	0.00749108938754794	7.38690028383806	0.064443763375422	0.949896753278699	0.979909221682436	-6.98460099902013
	PtpAffx.206006.1.S1_at	0.0074959935516592	5.17934156282617	0.0379340502583250	0.970492643057333	0.988059098516528	-6.98608184963755
	Ptp.5836.1.S1_at	-0.00751129474072787	6.73634999684816	-0.0556805411855298	0.956701561507457	0.982444374879392	-6.98517532495547
	PtpAffx.139802.1.S1_at	0.00751319084573954	2.62063635044739	0.0475412897572493	0.963025130492204	0.98481733214894	-6.98563374278418
	PtpAffx.6692.7.S1_s_at	0.00752476195454133	4.87297489339422	0.0362897497044159	0.971771045781946	0.98851336657452	-6.98614845164684
	Ptp.2213.1.S1_at	-0.00754413559088718	9.99885395336156	-0.0687082077563805	0.946586824982032	0.978199500261564	-6.98429122996881
	PtpAffx.201451.1.S1_s_at	0.00754665513654507	3.47443610591999	0.0349310648646388	0.972827452922467	0.989006071805871	-6.98620125888299
	PtpAffx.223901.1.S1_at	-0.0075471887811247	4.73245590210766	-0.0724903704672014	0.943652119266806	0.976831924764987	-6.98399990735443
	PtpAffx.217208.1.S1_at	0.00755382099401825	5.66322169530231	0.0470296815693027	0.9634227052635	0.98503065065566	-6.98566014378658
	PtpAffx.36872.1.A1_at	-0.0075737024321656	2.02665218231978	-0.0544985999355459	0.957619653661408	0.982825224611586	-6.9852463783919
	PtpAffx.223496.1.S1_x_at	0.00757530777242943	2.04203326301352	0.0403303966777477	0.968629701589321	0.987212371404235	-6.98597950378845
	PtpAffx.101910.1.A1_at	-0.00757574272651418	1.50311741156713	-0.0632793915934667	0.950800678974196	0.980103037074668	-6.98468213343099
	PtpAffx.204638.1.S1_at	0.00757737767583722	1.68687388284373	0.0509303471958611	0.960391741287008	0.9837660873997	-6.98545164412967
	PtpAffx.208268.1.S1_at	0.0075780868546953	1.39412271690322	0.0613641487469902	0.952287680068474	0.980811432673876	-6.98481237389925
	RPTR-Ptp-AY125353_at	-0.00759086128357	1.68968607360022	-0.0739170462801435	0.942545341531628	0.97650922043089	-6.983885967501
	Ptp.2833.1.S1_at	0.00759428399197493	1.78923134829542	0.0799743738596356	0.937847684944269	0.974074309991415	-6.9833775065776
	PtpAffx.119731.1.S1_at	0.00759507545025384	1.51982210306806	0.0528370986674016	0.95891036161097	0.983180493807946	-6.98534368481001
	PtpAffx.206269.1.S1_at	-0.00760634780488489	1.29278711352901	-0.0664594959772531	0.94833207591869	0.979101890933453	-6.98445704690311
	PtpAffx.79110.1.S1_a_at	-0.00760753284067839	7.63040368465685	-0.0542477860960743	0.957814485822333	0.982873299030036	-6.98526126033427
	PtpAffx.216926.1.S1_at	0.00761165460668245	1.60304655486146	0.0563837457137977	0.956155367370337	0.98226368913302	-6.98513232835756
	PtpAffx.213484.1.S1_s_at	-0.00761410189486167	2.01318042942960	-0.0576505560008687	0.955171468807965	0.981906102073575	-6.9850535100026
	PtpAffx.206460.1.S1_at	-0.0076152582013802	1.37255668033511	-0.0517476696792538	0.959756733233862	0.983490017822015	-6.98540585331676
	PtpAffx.18005.2.A1_at	0.00762028120500835	1.53482655032343	0.0519645604838755	0.959588227692524	0.983399389701982	-6.98539357959707
	PtpAffx.211649.1.S1_at	-0.00762893597766778	1.42965276567386	-0.0855883142210004	0.933496120282446	0.972201825310437	-6.98287057269429
	PtpAffx.216482.1.S1_at	0.00763588550446581	3.03526845514589	0.0527107894533065	0.959008487845214	0.983213249745308	-6.98535095901326
	PtpAffx.22780.1.A1_at	0.00763969587716007	3.82888724330256	0.0674893343989646	0.94753277033363	0.978636191067352	-6.98438179216843
	PtpAffx.200425.1.S1_at	0.00764165082318558	3.89458839156429	0.0378459804132297	0.970561112977666	0.988059098516528	-6.98608549165823
	Ptp.7908.1.S1_at	-0.00764209390546622	2.57986491883397	-0.0270642931312267	0.978945057273167	0.991108952811465	-6.98646741496177
	PtpAffx.51006.2.A1_at	0.007646005456307	1.43006621159784	0.0642935869315429	0.950013334168566	0.979909221682436	-6.984611546466
	PtpAffx.222549.1.S1_at	0.00765008899520403	1.44537991229063	0.0760597522109573	0.940883328391838	0.975643188628585	-6.98371067544477
	PtpAffx.20025.1.S1_at	-0.00765082441912668	6.19762105044092	-0.0442528434339523	0.965580788855536	0.985640451272162	-6.98579845899976
	PtpAffx.106333.1.A1_at	0.00765392836772971	1.59016716797757	0.0873993015058061	0.932092842986994	0.971448752929321	-6.98269971912158
	PtpAffx.221084.1.S1_x_at	-0.00766027188527829	5.43375645404019	-0.0716825339832928	0.944278873659563	0.977120523409627	-6.98406344067683
	PtpAffx.200892.1.S1_at	-0.00766384417964416	1.05468648345482	-0.0771952174668723	0.940002712682872	0.975292386844027	-6.98361575646193
	PtpAffx.204613.1.S1_at	-0.00766608111791323	3.25320065856267	-0.0774180647286983	0.939829892312926	0.975226436140475	-6.98359696268086
	PtpAffx.104857.1.S1_a_at	-0.00766929063454924	7.94535407592685	-0.084691245206217	0.934191319879269	0.972662497132716	-6.98295388176725
	PtpAffx.39017.1.S1_at	0.00767648512316854	1.16057750226953	0.0643281774996702	0.949986481650207	0.979909221682436	-6.98460911922215
	PtpAffx.221922.1.S1_at	-0.00769293113378744	1.54773985277618	-0.0460149674700055	0.964211278656537	0.985358303621498	-6.98571166230062
	PtpAffx.86450.1.S1_at	-0.00769790308905316	2.5214198389601	-0.0553883456979559	0.956928522988494	0.982539494460396	-6.98519303230589
	PtpAffx.221499.1.S1_at	-0.00769933335083728	4.90604735157624	-0.069531431728436	0.94594798511078	0.977974694850532	-6.98422914827796
	PtpAffx.214071.1.S1_at	0.0077065168470778	1.50117703497688	0.0865233980931883	0.932771522899386	0.971787526072486	-6.98278280028854
	PtpAffx.205697.1.S1_at	0.00771136893945901	4.02144414431489	0.063750804489122	0.95043470256966	0.97998768302934	-6.98464946305264
	PtpAffx.222593.1.S1_at	-0.00771949859176901	1.30763768092511	-0.0777649257533347	0.939560904509154	0.975100690111604	-6.98356760256712
	PtpAffx.223589.1.S1_at	0.00772107435930502	1.44974167822858	0.076260109524864	0.940727934168732	0.975531468391887	-6.98369402869077
	PtpAffx.212965.1.S1_x_at	0.00773954163725277	1.56994295868704	0.0797731030924535	0.938003737879388	0.97412106930443	-6.98339504364508
	PtpAffx.212675.1.S1_s_at	-0.00774346565442308	2.34283105947500	-0.0630665611709497	0.950965911558105	0.980189814482862	-6.9846968038559
	PtpAffx.108662.1.A1_at	0.00774809963118361	2.46270647043435	0.0837262208361876	0.934939247539995	0.972813150465401	-6.98304252310263
	Ptp.1393.2.S1_s_at	-0.00775445186916102	6.40882912171622	-0.0409050925186359	0.9681829568394	0.986986370671748	-6.98595402757974
	PtpAffx.160207.1.A1_at	0.00775470628852304	1.39221237541386	0.070012239567466	0.94557488625477	0.977832576282922	-6.98419254747357
	Ptp.270.1.A1_at	0.00775489501726812	2.40167643808045	0.0590851373449617	0.95405736239604	0.981368811679035	-6.98496214029356
	PtpAffx.148480.1.S1_at	0.00777119052388109	5.59034261747581	0.0856384730912252	0.933457250500841	0.972185680813771	-6.98286588866261
	PtpAffx.225650.1.S1_at	-0.00777255740051741	1.02768729872029	-0.101932239223050	0.920840995357244	0.966347260776036	-6.9811993350151
	PtpAffx.37646.2.A1_at	0.0077753741037383	1.79153706137079	0.0587819243904649	0.954292831228516	0.981493956628374	-6.98498163921994
	Ptp.5581.1.S1_at	-0.00777802500756453	3.99732751923432	-0.0674626600222475	0.947553472793224	0.978636191067352	-6.98438375596472
	PtpAffx.202275.1.S1_at	0.00778869030701901	1.78391913796521	0.0634299202787816	0.950683816315183	0.980103037074668	-6.98467172765582
	PtpAffx.112060.1.S1_at	-0.00779190496634818	1.57818299026599	-0.075845758518595	0.941049301669125	0.975704628674524	-6.98372840687289
	PtpAffx.207525.1.S1_at	-0.00779378952556398	1.54380490759266	-0.0655232331136164	0.949058805416933	0.979429125753788	-6.9845244603422
	PtpAffx.9796.1.A1_at	-0.00779477678177187	3.0817005982782	-0.0821685314673639	0.936146651243439	0.973444542018853	-6.98318346290808
	PtpAffx.217420.1.S1_at	-0.00779657672326417	1.48589646174308	-0.0651679819893469	0.949334565074378	0.979626367659925	-6.98454978929228
	PtpAffx.208433.1.S1_s_at	-0.00780280152348878	1.76385205244892	-0.0722114134119627	0.943868541642266	0.97701305873572	-6.98402192667998
	PtpAffx.205089.1.S1_at	-0.0078044194827267	1.69113067694223	-0.080642394642918	0.937329762687367	0.973904612455008	-6.98331898445813
	PtpAffx.225193.1.S1_at	0.00780616036510828	1.13407446935464	0.0608360562747199	0.952697726947602	0.98105277683747	-6.98484758186436
	PtpAffx.221100.1.S1_at	-0.00780795114047894	1.62306673401837	-0.0785069823334356	0.938985472728694	0.97489014520756	-6.98350435085216
	PtpAffx.204459.1.S1_at	-0.00780828305388415	5.05814627236598	-0.0441734790241163	0.965642473108373	0.98567275327856	-6.98580228852417
	PtpAffx.203740.1.S1_at	-0.00781305360244078	2.59160330737884	-0.0812298887319357	0.93687429882574	0.973705556164922	-6.98326711511851
	Ptp.4121.2.S1_at	-0.0078286517066617	1.08766170113442	-0.0704508755943534	0.94523452407182	0.97759086611636	-6.98415893714937
	PtpAffx.132345.1.A1_s_at	0.0078313931210623	10.146292708795	0.0813095220007038	0.936812563741135	0.973674349733183	-6.98326005542958
	Ptp.1507.1.S1_s_at	-0.00783167488025072	9.3613824180984	-0.0925489518955565	0.92810389204291	0.969675271661863	-6.98219436979635
	PtpAffx.62820.1.A1_at	0.00783775889841642	2.64057987987583	0.0611844256896496	0.9524272276273	0.980872909348594	-6.98482439018196
	PtpAffx.31281.1.A1_at	0.00783857082990913	1.32748438921499	0.064749227262156	0.949659627701085	0.97978070921473	-6.98457946929669
	Ptp.3354.1.A1_s_at	0.00784166414647203	9.32253288735172	0.0902660220698898	0.929872012455057	0.97050246230547	-6.98242196306068
	PtpAffx.4625.1.S1_at	-0.00784824717259047	1.92460975522797	-0.051826102464788	0.959695797450015	0.98344904663886	-6.98540142077499
	PtpAffx.213334.1.S1_at	-0.00784921226715585	1.93171516698218	-0.0828304269460971	0.935633578667029	0.97323958276894	-6.98312389750692
	PtpAffx.209438.1.S1_at	-0.00785600762322969	1.51045719238412	-0.063880493751873	0.95033402180411	0.97998768302934	-6.98464043268859
	PtpAffx.67575.1.A1_at	0.0078583122901672	1.74132588794457	0.0427892237462539	0.966718393168174	0.986230052155172	-6.98586797705007
	Ptp.3954.1.S1_a_at	-0.00785916159539912	7.39698950666253	-0.0300858749368337	0.976595128289554	0.99010543315966	-6.98637317404796
	PtpAffx.221753.1.S1_at	-0.0078637141617417	10.6494076737378	-0.0756900770963902	0.941170049875267	0.975742800496138	-6.98374127521476
	PtpAffx.221478.1.S1_a_at	-0.00786588970759983	6.59138653641831	-0.080283531275953	0.937607988742088	0.974006553209138	-6.98335048320232
	PtpAffx.216995.1.S1_at	0.00786730932038382	0.99408775774634	0.0952531959442506	0.926009997717876	0.968605230885988	-6.98191743271243
	PtpAffx.219100.1.S1_at	-0.0078744165953255	2.8738653280926	-0.0469459769373968	0.963487753800496	0.98503065065566	-6.98566443609767
	PtpAffx.158358.1.S1_at	0.00787446999411223	6.23697130438463	0.0607039873877755	0.95280027647631	0.98105340080097	-6.98485633937547
	PtpAffx.201956.1.S1_at	0.0078777142762636	1.680774891865	0.0523294760562992	0.959304724331062	0.983349119148901	-6.98537281346436
	PtpAffx.207168.1.S1_at	-0.00788227658910001	1.85927223244459	-0.0719883215060704	0.9440416257872	0.977070434374324	-6.98403947528719
	PtpAffx.18559.1.A1_at	0.00788288023545558	1.49193767903343	0.0945796997491455	0.926531430549179	0.96880429958845	-6.98198714878568
	PtpAffx.200595.1.S1_at	0.00788511733861097	1.63612632804699	0.07090631465096	0.94488113572642	0.977412204826872	-6.98412381739231
	PtpAffx.207207.1.S1_at	0.00789016694843703	5.51047410851422	0.0464313374940317	0.96388769652743	0.98519156373203	-6.98569065847143
	PtpAffx.205652.1.S1_at	0.00789571559706181	1.78169728992891	0.0788175115958888	0.93874468206104	0.974692756465385	-6.98347770377314
	PtpAffx.220053.1.S1_at	-0.00790079145761724	2.00123963403515	-0.068778813910692	0.946532031491074	0.978180790394126	-6.98428593431613
	PtpAffx.225896.1.S1_x_at	0.00790453706373095	1.26062467304785	0.0726216979729271	0.943550233526606	0.976812571589613	-6.98398951172727
	PtpAffx.205043.1.S1_at	0.00790734912124158	7.058645884222	0.0608477585278896	0.95268864036556	0.98105277683747	-6.98484680496867
	PtpAffx.202972.1.S1_at	-0.0079122986328577	2.17859092373292	-0.056203195336405	0.956295602483994	0.982351848157356	-6.98514341934806
	Ptp.144.1.S1_x_at	0.00791988319550896	5.96903900984601	0.0463161793579491	0.963977191032382	0.985226803489397	-6.98569648655498
	PtpAffx.147045.1.A1_at	-0.00792281814135665	1.26851357063720	-0.0632936461141016	0.95078961245162	0.980103037074668	-6.98468114910072
	PtpAffx.208006.1.S1_at	0.00792644776378415	2.56495349008408	0.0422065181351738	0.967171325430585	0.986577404014093	-6.98589500358802
	PtpAffx.217474.1.S1_at	-0.00793025314285423	4.61330716873982	-0.078052494145511	0.939337903692872	0.975061872544535	-6.98354316189769
	PtpAffx.202476.1.S1_at	0.00793090722347678	2.10973833841490	0.0548401577365036	0.957354336317453	0.98268430312993	-6.98522600186287
	PtpAffx.93043.1.S1_at	-0.00793291144686137	4.93459558207972	-0.0780105269080049	0.939370447706512	0.975061872544535	-6.98354673434216
	PtpAffx.224649.1.S1_at	-0.00793364835625354	5.37322159996999	-0.0499043063005277	0.961188951516452	0.984080358339315	-6.98550809700291
	PtpAffx.218228.1.S1_at	0.00793490905330163	2.80371718824880	0.0670519295138374	0.94787225323271	0.978818031888433	-6.98441389646807
	PtpAffx.148966.1.A1_at	-0.00793977732280715	1.80413134082209	-0.0542423380045788	0.957818717931584	0.982873299030036	-6.98526158283337
	PtpAffx.136038.1.A1_at	-0.00794680508872725	2.14803744103719	-0.0594912951454921	0.953741956029138	0.981305367002035	-6.9849358641384
	PtpAffx.218791.1.S1_at	-0.00795394233607816	2.19998537346574	-0.0885805775909652	0.931177640493641	0.971071517013882	-6.9825863495292
	PtpAffx.204158.1.S1_at	0.0079690615147121	2.04719918185813	0.0514288481132854	0.960004434004806	0.98364488537856	-6.98542380209396
	PtpAffx.212942.1.S1_at	-0.00797303139514627	2.33105360173560	-0.0677610613228066	0.947321880560223	0.978577748333624	-6.9843617431472
	PtpAffx.114013.1.A1_at	-0.00797632057051167	3.86398089283745	-0.0621821851968695	0.951652529895536	0.980568383921254	-6.98475723502705
	Ptp.6399.1.S1_s_at	-0.0079811193589947	4.3704727953031	-0.0447524423796575	0.965192491986807	0.985640451272162	-6.98577419437025
	PtpAffx.210169.1.S1_at	0.00798350602426101	2.07619389559523	0.0463044006399156	0.963986344827225	0.985226803489397	-6.98569708185327
	PtpAffx.207103.1.S1_x_at	-0.00799551117542019	1.37468024595548	-0.0656884078324398	0.94893059281717	0.979400467024207	-6.98451263674103
	Ptp.475.1.S1_s_at	-0.00800262024960752	7.3663838124765	-0.063890189304918	0.950326494959532	0.97998768302934	-6.98463975684303
	PtpAffx.222113.1.S1_at	-0.00800448561511846	7.74479729720706	-0.0762171020740522	0.940761289903099	0.975549585411394	-6.98369760566605
	PtpAffx.221164.1.S1_at	-0.00800647573529112	4.3230323287551	-0.0733124538535087	0.943014352969148	0.976698548931517	-6.98393452341981
	PtpAffx.1023.1.S1_at	-0.00801046078293233	8.93622674926816	-0.0947832568284312	0.926373829144474	0.968792929113303	-6.9819661299089
	PtpAffx.206751.1.S1_at	-0.00802258682163659	1.34438022857376	-0.079719047123434	0.938045650012528	0.974132443982195	-6.98339974611615
	PtpAffx.207586.1.S1_at	0.00802814579117772	1.42516756295344	0.073045212634664	0.943221672142262	0.976797958774961	-6.98395585909459
	PtpAffx.103704.1.A1_at	0.00803786479622026	6.74700869889626	0.0593907420019992	0.953820040914575	0.98135400715537	-6.98494238612243
	PtpAffx.5452.1.S1_a_at	-0.00803943757038716	8.52023047850262	-0.094263303720432	0.926776402655657	0.968873587089833	-6.98201972963173
	Ptp.2292.1.A1_s_at	0.00804596669428825	10.3954461143137	0.0905890189309426	0.929621828049133	0.970454458277064	-6.98239010701153
	PtpAffx.216981.1.S1_x_at	0.00804612318813769	3.71016147045092	0.0718597421307195	0.944141384499753	0.977099648677723	-6.98404956481465
	PtpAffx.88308.1.A1_at	0.00805460226237975	1.9038914822692	0.0719979770740433	0.944034134525422	0.977070434374324	-6.98403871689465
	PtpAffx.125017.1.S1_at	-0.00805537104674015	2.49899138101336	-0.0579943009036561	0.954904504658986	0.981827091440042	-6.98503182103882
	PtpAffx.215367.1.S1_at	-0.0080687892975635	2.67350857904215	-0.0522544114901113	0.959363041600417	0.983349119148901	-6.98537709700455
	PtpAffx.3086.1.A1_at	-0.00806945802975356	2.17645071289777	-0.071100328410014	0.944730598644512	0.977314530093795	-6.98410878796296
	PtpAffx.73714.1.S1_a_at	-0.00807725105406831	8.69741554826155	-0.102099475767785	0.920711617321013	0.966329380389016	-6.98118073156382
	Ptp.5744.1.S1_at	-0.0080784771720026	8.86069672083684	-0.0717782517554507	0.944204609588714	0.977120523409627	-6.98405594997502
	PtpAffx.140962.1.A1_at	-0.0080790796980521	2.72117955082056	-0.091871876227672	0.928628242154999	0.969961327904363	-6.98226246175131
	PtpAffx.215364.1.S1_at	-0.00808098154901415	1.19239303078665	-0.0821098717703677	0.936192123172677	0.973474320793817	-6.98318871879924
	PtpAffx.13406.1.S1_at	0.00808716030785384	4.26843964093477	0.0719484459238343	0.944072563274433	0.977085987535353	-6.98404260622179
	PtpAffx.202476.1.S1_s_at	0.00809018549829021	3.50988012543742	0.0765552641182896	0.940499021312448	0.97549678009463	-6.98366942599193
	PtpAffx.216666.1.S1_at	-0.00809086155789895	4.0186217060776	-0.0875162170104588	0.932002257167042	0.971387312584212	-6.98268856624897
	PtpAffx.220676.1.S1_at	0.00809098325098612	2.98456480705959	0.0767336467121419	0.940360675997378	0.975443203936143	-6.98365451083691
	PtpAffx.210290.1.S1_at	-0.00809151369108241	3.36547727314625	-0.0642139379321881	0.950075165614934	0.979909221682436	-6.98461713053092
	PtpAffx.249.203.S1_at	0.00809231432331492	1.43264852880044	0.0596137580793098	0.953646857715817	0.981284451059397	-6.98492790617199
	PtpAffx.18611.1.A1_a_at	-0.00809976346229568	6.77792594570514	-0.0845742432704091	0.934281996907684	0.972710840161126	-6.9829646828974
	PtpAffx.201231.1.S1_at	0.00810149185745379	1.31164017191425	0.0744041915167851	0.94216745629706	0.976299701859845	-6.98384655419357
	PtpAffx.157035.1.S1_s_at	0.00810572859748238	1.54599810842301	0.0675732633779455	0.947467631823464	0.97863597993038	-6.98437560816733
	PtpAffx.112602.1.A1_at	-0.00811087972733504	1.62176550861265	-0.0727901635468214	0.943419537112337	0.976812571589613	-6.98397614880303
	PtpAffx.71404.1.A1_at	-0.00811425304108848	7.4683791334085	-0.049098182481907	0.961815322783124	0.9843348289908	-6.98555164452808
	PtpAffx.222985.1.S1_at	0.00811717902045128	7.56789398384711	0.0798408080918803	0.937951243292015	0.974102899081788	-6.98338914931825
	PtpAffx.212069.1.S1_at	0.00813123690260653	3.46103522176769	0.0705304990624399	0.94517274101631	0.977552444181955	-6.98415281354209
	PtpAffx.221309.1.S1_at	-0.00813395198985756	1.36286217031753	-0.0567395891734208	0.955878985135787	0.98214237903729	-6.98511036525124
	PtpAffx.210850.1.S1_at	0.00813524065690752	2.06196558088592	0.0686733852794605	0.946613848868233	0.978199500261564	-6.98429383974797
	PtpAffx.204696.1.S1_at	0.0081365685627679	1.94226614111174	0.0579023632135687	0.954975906068227	0.98183610966009	-6.9850376345712
	PtpAffx.223427.1.S1_at	0.0081370235649556	1.10952355443591	0.0950202016538317	0.926190381926647	0.968667062759897	-6.98194160667297
	PtpAffx.155571.1.A1_at	-0.00813953411983803	1.25942846789089	-0.0627958746651818	0.951176064694996	0.980285696261977	-6.98471539096012
	PtpAffx.200884.1.S1_at	-0.00814014651610906	1.54887519897813	-0.0844467744694919	0.934380786927165	0.972710840161126	-6.98297643331382
	PtpAffx.118928.1.S1_at	0.00814129651196094	4.86420864979713	0.0570826276212874	0.955612554316895	0.98207871426466	-6.98508906176573
	PtpAffx.24431.1.A1_at	0.00814697305523104	9.19048794382682	0.0875184127549661	0.932000555919826	0.971387312584212	-6.9826883566488
	PtpAffx.210031.1.S1_at	-0.00814733893467112	1.68087033105425	-0.0815909939898543	0.936594358253913	0.973661774412993	-6.98323504686948
	PtpAffx.107428.2.A1_at	0.00814846323831997	1.76288236164598	0.0784085694059957	0.939061785450938	0.97489014520756	-6.98351277391987
	PtpAffx.221891.1.S1_s_at	0.00815790820977824	4.45908684502444	0.0734855815232115	0.942880047159884	0.976657115469402	-6.98392065992367
	PtpAffx.208964.1.S1_at	-0.00816101142881331	2.79834314239847	-0.0371977263619094	0.971065105922485	0.988212472589671	-6.9861120390058
	Ptp.3489.1.S1_at	0.00816251193870876	8.80937976338432	0.0551374689288368	0.957123393573846	0.982596904223261	-6.98520816140813
	Ptp.1011.1.S1_s_at	-0.00816900522968211	8.61439410466278	-0.0883117140251051	0.931385935346461	0.97109364608015	-6.98261228651388
	PtpAffx.33788.1.S1_at	0.00817769774304544	7.32393816744903	0.0590905166075418	0.954053185015177	0.981368811679035	-6.98496179346053
	Ptp.382.1.A1_at	-0.00818013978372312	2.22451077696958	-0.0663848415536739	0.948390021046542	0.979128794864777	-6.98446245728185
	PtpAffx.216921.1.S1_at	-0.00818332557820223	1.16340632737116	-0.0598107334480885	0.953493898543514	0.981266217663208	-6.98491507188527
	PtpAffx.9788.1.A1_at	-0.0081855004142104	1.40465875803486	-0.091225099445556	0.929129161299743	0.970236483203246	-6.98232704049398
	PtpAffx.210982.1.S1_at	0.00819025869052625	1.53698822564316	0.0629716955369878	0.951039562031062	0.980228168222	-6.98470332704261
	PtpAffx.224519.1.S1_at	-0.00819603849808748	1.57453724100818	-0.0619274065193052	0.951850344578223	0.980607683211138	-6.98477448634401
	PtpAffx.203203.1.S1_at	-0.0081963999252297	1.80296085127594	-0.0676429652549828	0.94741353548448	0.97861322051434	-6.98437046660205
	PtpAffx.2771.1.S1_at	0.0081996237015125	1.58872274835784	0.0593566341176158	0.953846527624744	0.98135400715537	-6.98494459589205
	PtpAffx.208413.1.S1_at	-0.00819991020690747	1.43112002375905	-0.0558387585847273	0.95657866857564	0.982431836691372	-6.98516569795868
	PtpAffx.77144.1.S1_at	0.00820062478637684	6.40091186915113	0.0609575766555788	0.952603368978024	0.981004958481553	-6.98483950702636
	PtpAffx.214379.1.S1_at	-0.00820779586828668	1.48507917926965	-0.0686795465094021	0.946609067457723	0.978199500261564	-6.98429337808931
	PtpAffx.201808.1.S1_at	-0.00821083291353819	5.45732998722963	-0.0535910478423821	0.958324653805828	0.98296730135587	-6.98529990263272
	PtpAffx.219433.1.S1_at	-0.00821101866714624	2.58773694382130	-0.056520529686199	0.956049127065544	0.982259079122522	-6.98512390221653
	PtpAffx.223332.1.S1_at	0.00821282430158021	8.52481268300518	0.0924689036077037	0.92816588224402	0.9696927908792	-6.9822024460861
	PtpAffx.202716.1.S1_at	0.00822100954219529	1.30003355809255	0.0845736311505142	0.934282471305963	0.972710840161126	-6.98296473936654
	PtpAffx.132873.1.S1_at	0.0082226531062295	6.8326544776846	0.0604241812715982	0.95301754475506	0.981118893553534	-6.98487483053936
	PtpAffx.5585.2.A1_at	-0.00822352113795333	3.11743901502746	-0.0514088364194065	0.96001998175989	0.98364488537856	-6.9854249249995
	PtpAffx.217864.1.S1_at	0.00823090166454143	3.55294618513143	0.0825524917322322	0.935849018197637	0.9733368039388	-6.98314896761958
	PtpAffx.108357.1.A1_at	-0.00823601487847903	4.9670269684597	-0.0676914549838943	0.947375902275908	0.978600298871643	-6.98436688662921
	Ptp.6121.1.S1_at	-0.00823980844688599	1.47390407743459	-0.0504691146221612	0.960750102794935	0.983966147404198	-6.9854771632641
	PtpAffx.216409.1.S1_at	-0.0082412444797444	3.63658751589679	-0.0729077708425363	0.943328297843344	0.976812571589613	-6.98396680169534
	Ptp.5733.1.S1_s_at	0.00824890803696654	12.897587300574	0.101477164529640	0.921193063870799	0.966518538798582	-6.98124980360379
	PtpAffx.214880.1.S1_at	-0.00825308940223124	3.73593694152646	-0.0939537803375565	0.927016061337937	0.968986049647622	-6.98205149731477
	PtpAffx.218471.1.S1_at	0.00825345565870395	2.37416131861828	0.082018523900043	0.936262934858465	0.973495251590866	-6.98319689607736
	PtpAffx.155491.1.A1_at	-0.00825370050831897	1.50355145855009	-0.0519225725070613	0.959620848584178	0.983416409533267	-6.98539595967621
	PtpAffx.5595.1.A1_s_at	0.0082569815495006	5.60755517230218	0.0520417647446444	0.95952824711161	0.983387512591815	-6.98538919827242
	PtpAffx.216283.1.S1_at	0.00826226420310405	4.33560175875467	0.0741456269567289	0.942368026498764	0.976399722787754	-6.98386750599921
	PtpAffx.212710.1.S1_s_at	0.00826543323189455	7.0075087865159	0.083803120330278	0.934879645293108	0.97278488065716	-6.98303549677262
	Ptp.1339.1.S1_s_at	-0.00826552820429072	6.84894759637357	-0.0734224702560073	0.942929006244092	0.976657115469402	-6.98392571745036
	PtpAffx.202435.1.S1_at	0.00826700138151049	1.79527555654814	0.0606622433615646	0.952832690280776	0.981060155051693	-6.9848591034736
	PtpAffx.203570.1.S1_s_at	0.0082799186750151	3.24097468319981	0.09178674961487	0.92869416960397	0.96998208473888	-6.98227098741918
	PtpAffx.20244.1.S1_at	0.00828970048564837	1.82625864237272	0.0910776456991162	0.929243366625325	0.97027378391188	-6.98234169955716
	PtpAffx.148422.1.S1_at	0.00829342409407952	1.34144030693259	0.0476929119919925	0.962907305692942	0.984795935993216	-6.98562586363119
	PtpAffx.88048.2.S1_a_at	-0.00830671074158396	6.34323845955537	-0.0464378333099659	0.963882648355884	0.98519156373203	-6.9856903292911
	PtpAffx.213811.1.S1_at	0.0083070873375064	2.67096161057806	0.074193865405517	0.942330607300579	0.976385577873672	-6.98386360270629
	PtpAffx.204719.1.S1_at	0.00832319359234113	2.06119571540122	0.0687458300172146	0.946557628411274	0.978190782533555	-6.98428840887373
	PtpAffx.204304.1.S1_at	-0.00832359028711771	6.66994774045767	-0.0973882427606597	0.924357250575663	0.967903697009433	-6.9816931625349
	PtpAffx.216923.1.S1_s_at	0.00832464711319614	1.86768695672226	0.0885603942526912	0.931193276805636	0.971071517013882	-6.98258829932744
	PtpAffx.29123.2.A1_at	-0.00833059290379934	1.12275514656061	-0.0913962741038039	0.928996585861435	0.970148063656447	-6.98230999353212
	PtpAffx.207233.1.S1_at	0.00834025943034966	1.41184244327778	0.0929214761127147	0.9278154121853	0.969508063508744	-6.98215669303738
	PtpAffx.204743.1.S1_at	0.00834523907425666	1.89043396266374	0.103751398545105	0.919433783006803	0.965844256368184	-6.98099533620235
	PtpAffx.221882.1.S1_at	0.0083468673894993	1.27319940210499	0.0744048156268176	0.942166972176	0.976299701859845	-6.98384650353303
	PtpAffx.73309.1.S1_a_at	0.00835329820258934	7.38525821079485	0.094716534198905	0.926425487899113	0.968793506203558	-6.981973024517
	PtpAffx.103794.1.A1_s_at	0.00835519308352861	2.1477680589239	0.0855194246625213	0.93354950539829	0.972216604963813	-6.98287700140485
	PtpAffx.207501.1.S1_at	0.00835720970088083	4.82831000856481	0.0499625772016372	0.961143675151619	0.984080358339315	-6.98550492168689
	PtpAffx.32308.1.S1_at	0.00835778221364336	8.3357290861726	0.0707463040797418	0.945005291133074	0.977493929181329	-6.9841361818676
	PtpAffx.202271.1.S1_at	0.00836388879385863	3.87440783518344	0.0624479986513528	0.951446151292274	0.980484324650225	-6.98473916109706
	PtpAffx.216773.1.S1_at	-0.0083680877722827	2.45150904761558	-0.0546448301680512	0.957506063385595	0.982757915445802	-6.98523767021777
	PtpAffx.133810.1.A1_at	0.00837205383013018	2.35791782883978	0.0697422800546608	0.94578436863462	0.977870553992712	-6.9842131287732
	PtpAffx.207616.1.S1_at	-0.00837227327775736	7.52298236726336	-0.0738130367115512	0.942626025121753	0.976548158230154	-6.98389434906853
	PtpAffx.207719.1.S1_at	-0.00837471062159789	3.58424656769438	-0.056108450487541	0.956369192293165	0.982379132692728	-6.98514922518714
	PtpAffx.222172.1.S1_at	-0.0083834274251946	1.22920325359385	-0.0809175589337203	0.93711643435736	0.973841846171355	-6.98329473725593
	PtpAffx.217565.1.S1_at	0.00838401366458053	2.64561672621640	0.0658178963622673	0.948830081767969	0.979369084870353	-6.98450334684512
	PtpAffx.200130.1.S1_at	0.00838527816037526	4.92590676922366	0.0707823153653787	0.9449773491204	0.977493929181329	-6.9841334016058
	Ptp.3258.1.S1_at	-0.00838937643545723	7.19281673196682	-0.0689510901385094	0.946398338766543	0.978141386379497	-6.98427299032839
	PtpAffx.208184.1.S1_s_at	0.00839254275752754	5.48414102875486	0.0418589739004717	0.96744147454353	0.986665680560819	-6.9859109467197
	PtpAffx.223084.1.S1_at	-0.00839800046108818	3.87066437195284	-0.0730239397310106	0.943238175329908	0.976798204892397	-6.9839575541101
	PtpAffx.216452.1.S1_at	0.00839861710228429	1.62137704631991	0.050793924580648	0.960497735905815	0.98377375187268	-6.98545921630312
	PtpAffx.221485.1.S1_at	0.00840075175874144	7.76593257421717	0.101728935557901	0.920998279012934	0.966429745908165	-6.9812219096
	PtpAffx.653.20.S1_at	0.00840343629206064	7.71697037127142	0.0619438633330084	0.951837567112368	0.980607683211138	-6.98477337417491
	PtpAffx.203046.1.S1_s_at	-0.00840426755547963	3.93524511246343	-0.0490094993786804	0.961884232665004	0.98434304594816	-6.98555639198969
	PtpAffx.159889.1.A1_at	0.00841360778837208	1.05284225263471	0.0696392810016022	0.945864294678062	0.977918584664374	-6.98422096032822
	PtpAffx.206180.1.S1_at	-0.00841580662582064	2.53307169645916	-0.0535786340098284	0.95833429732111	0.98296730135587	-6.9853006285295
	PtpAffx.215954.1.S1_at	-0.00841735256258058	5.55271507433374	-0.06321617458273	0.950849757745825	0.980103037074668	-6.98468649614247
	PtpAffx.206963.1.S1_at	-0.00842500666947665	1.84394780791675	-0.091764640865313	0.9287112921148	0.96998208473888	-6.9822732003815
	PtpAffx.220480.1.S1_at	0.0084266403150881	2.4616031845125	0.0542150504776091	0.957839915062406	0.982873299030036	-6.98526319762802
	PtpAffx.208474.1.S1_at	0.00843179091791191	1.70932308813001	0.0807666107265978	0.937233460266264	0.97388106147562	-6.98330804887432
	PtpAffx.26991.2.S1_at	0.00844681338967535	1.31232154284113	0.095518008318684	0.925804985290742	0.968511397013207	-6.98188988576612
	PtpAffx.200075.1.S1_at	-0.00845063295442916	4.19870479976826	-0.0818907127376658	0.936362013395325	0.973519110339554	-6.98320832221951
	PtpAffx.206700.1.S1_at	0.00845623861084732	4.21933103343786	0.0883141898498404	0.93138401724266	0.97109364608015	-6.98261204803278
	PtpAffx.204466.1.S1_at	0.00845785427116663	3.35200476978202	0.0544562638753014	0.95765254010279	0.982842551602344	-6.98524889519854
	PtpAffx.18569.1.A1_at	0.00845823119580391	0.949531769004166	0.103310437085612	0.91977486252402	0.965974714092405	-6.98104511582684
	Ptp.3251.1.S1_at	0.00846348495154015	1.1711493217529	0.0833002776917393	0.935269389575494	0.973031951899738	-6.98308132500719
	PtpAffx.114827.1.A1_at	-0.00846679142800166	7.34779870953125	-0.0998481192967464	0.922453520630619	0.9670479859082	-6.98142862034775
	Ptp.3697.1.S1_at	-0.00847478791044232	4.24597071871069	-0.0434807566404191	0.966180886497972	0.985894604677244	-6.98583542231383
	PtpAffx.159747.1.A1_at	-0.00847716479381333	1.78798227366504	-0.0852496066150377	0.933758600903276	0.972376249826582	-6.98290213080982
	PtpAffx.225033.1.S1_at	-0.00848156512901777	1.40358373010730	-0.0693846517334256	0.946061886675056	0.977974694850532	-6.98424027149149
	PtpAffx.144221.4.S1_at	0.00848304894951735	1.31721026020018	0.0739912858191778	0.94248775193471	0.976482502059321	-6.98387997772836
	PtpAffx.976.1.A1_at	0.00849302954188458	1.23489195873539	0.066522234492095	0.948283379902723	0.97909687059034	-6.98445249539957
	Ptp.1759.1.A1_at	0.00850104144811326	8.6044313894784	0.0912221403809461	0.92913145312682	0.970236483203246	-6.98232733490113
	PtpAffx.220824.1.S1_s_at	-0.00850171115770193	2.35499532933079	-0.0515525531674457	0.959908323796996	0.983579709507716	-6.98541685100263
	PtpAffx.207401.1.S1_s_at	-0.00850264591524708	2.25715605181074	-0.0952319896095426	0.926026415482893	0.968605230885988	-6.98191963538724
	PtpAffx.209945.1.S1_s_at	-0.00850677627109864	1.79644891762240	-0.0882267950293714	0.931451725197167	0.97111017400108	-6.98262046220182
	Ptp.4964.1.S1_at	0.00851413606910434	9.89902514924536	0.0777393337270801	0.93958075063771	0.975100690111604	-6.98356977328796
	PtpAffx.218388.1.S1_at	0.00851529928585437	1.17356270585700	0.106308458431840	0.917456261874666	0.964922273779094	-6.98070250251616
	PtpAffx.86831.1.A1_at	0.00851661608071375	2.32578883294707	0.0598670240320223	0.953450187040514	0.981265093800162	-6.98491139639783
	PtpAffx.213835.1.S1_at	-0.0085180416275441	2.25212357958642	-0.0443161274465811	0.96553160291079	0.985640451272162	-6.98579540046925
	PtpAffx.221756.1.S1_at	0.008518999227912	2.12023105027831	0.0637647117098116	0.950423906029636	0.97998768302934	-6.98464849555981
	PtpAffx.216674.1.S1_at	-0.00852241129536502	6.15236757786803	-0.0451172326599025	0.964908976753996	0.98564038609505	-6.98575630516375
	PtpAffx.205976.1.S1_at	-0.00852437523694549	2.25384749711719	-0.0568631400830091	0.95578302505785	0.982121991063109	-6.98510270723839
	PtpAffx.249.262.A1_a_at	0.00852474518805657	5.3432442062593	0.0814314501121265	0.936718040754364	0.973674349733183	-6.98324923281053
	PtpAffx.222916.1.S1_at	0.00852546363855966	1.63060349041469	0.0528598827916436	0.958892661313777	0.983178760005058	-6.98534237080982
	PtpAffx.65109.1.A1_at	0.0085274647044915	1.48861704040631	0.0841934048654959	0.934577155218561	0.972742607427144	-6.98299973705404
	PtpAffx.221083.1.S1_at	-0.00852890959789843	1.52908734349874	-0.0683620334958312	0.946855475708319	0.978317496040832	-6.98431711534274
	PtpAffx.106070.1.S1_at	-0.0085308396321171	2.07747689608681	-0.0555655736433166	0.956790861525526	0.982487933250234	-6.98518230321831
	PtpAffx.151075.1.S1_at	0.0085348184117513	2.18060664791202	0.0801275109877296	0.937728953713877	0.974039981441223	-6.98336413391286
	PtpAffx.215772.1.S1_at	0.008536019353238	3.36318792848911	0.0779968612854695	0.93938104490791	0.975061872544535	-6.9835478972087
	PtpAffx.214421.1.S1_at	0.00854601920372455	1.35846572014233	0.09979672268667	0.9224932919099	0.967056663811391	-6.981434215047
	PtpAffx.22839.1.S1_at	-0.00855276373949998	7.10485360995471	-0.0646106464355338	0.949767204619603	0.979825855252124	-6.98458924936484
	PtpAffx.205092.1.S1_at	0.00855280173472628	1.67496534710462	0.0941863115888457	0.926836015633934	0.96891329159648	-6.98202764140205
	PtpAffx.204420.1.S1_at	-0.00855286405580813	5.89962153459359	-0.0572626520497878	0.955472735386976	0.982074214420049	-6.98507783048731
	Ptp.588.2.A1_s_at	-0.00855586878082804	9.9283003555446	-0.0974040069618666	0.92434504884815	0.967903697009433	-6.9816914881746
	PtpAffx.17600.1.A1_at	-0.0085581121113445	1.45163881754276	-0.0823729818036562	0.935988166950338	0.973350621102705	-6.98316511492053
	PtpAffx.214279.1.S1_x_at	-0.00856152479373096	2.85169575324635	-0.0794861336131607	0.938226241073521	0.974269764512743	-6.98341997146623
	PtpAffx.216526.1.S1_at	0.0085637339194955	1.56181201924310	0.0797180607426685	0.938046414801736	0.974132443982195	-6.98339983189444
	PtpAffx.206365.1.S1_at	-0.00858183404854618	2.23055058200013	-0.0954612279888084	0.925848943003122	0.96852438613199	-6.98189579873448
	PtpAffx.200697.1.S1_at	-0.00858362873338603	1.35468862061841	-0.0863442414764937	0.932910346559852	0.971846653789052	-6.98279969071824
	PtpAffx.211413.1.S1_x_at	-0.00858564277545204	1.27834309079455	-0.0835078232895628	0.93510852253405	0.972924129949237	-6.98306244302849
	PtpAffx.200599.1.S1_s_at	0.00858725732129173	5.79113717514066	0.072582135078376	0.943580926868478	0.976812571589613	-6.98399264542651
	Ptp.989.1.S1_at	-0.00858845667927355	5.42776179781002	-0.054020515260794	0.95799103230008	0.982885048487142	-6.98527468611237
	PtpAffx.201264.1.S1_at	0.00859465866075304	5.89859122390836	0.0664227989452517	0.948360559311365	0.979114838090727	-6.98445970718112
[truncated: 59,414 more rows]
